# Supplementary material for: Ontology-Based Classification and Analysis of Adverse Events Associated With the Usage of Chloroquine and Hydroxychloroquine
Source: Front Pharmacol. 2022 Mar 23;13:812338. doi: 10.3389/fphar.2022.812338 (PMC8983871; doi:10.3389/fphar.2022.812338)
Supplement: Supplementary file 1 [file Table1.XLSX]

## Sheet: All HCQ
This is the information all the adverse events from the FAERS database corresponding to Hydroxychloroquine, excluding the small cases. This small case threshold was calculated as .2% of the total case count (X2). This slide also shows the statistical analysis process, with column Q determining pass and fail based on the threholds discussed in the paper. Column S contains the sum of cases from Sig…		Reaction Group	Reaction	Number of Cases	Number of Specific AE Reports	All FAERS Reports	All HCQ Reports	All other AE events	All other drugs in FAERS	a	b	c	d	PPR	Chi-Square			Sum of Cases from Significant AEs from Each Group			Total Reports	HCQ cases	Small Case # Threshold
		Blood And Lymphatic System Disorders	Leukopenia	327	61319	20864095	23506	20802776	20840589	327	60992	23179	20779597	4.75342	966.834	Pass		960			20864095	23506	47.012
		Blood And Lymphatic System Disorders	Neutropenia	295	80686	20864095	23506	20783409	20840589	295	80391	23211	20760198	3.25346	460.542	Pass
		Blood And Lymphatic System Disorders	Lymphadenopathy	106	28332	20864095	23506	20835763	20840589	106	28226	23400	20812363	3.32957	172.358	Pass
		Blood And Lymphatic System Disorders	Pancytopenia	99	43252	20864095	23506	20820843	20840589	99	43153	23407	20797436	2.03402	52.0289	Pass
		Blood And Lymphatic System Disorders	Iron Deficiency Anaemia	77	11785	20864095	23506	20852310	20840589	77	11708	23429	20828881	5.83095	306.348	Pass
		Blood And Lymphatic System Disorders	Agranulocytosis	56	17591	20864095	23506	20846504	20840589	56	17535	23450	20823054	2.83148	66.1851	Pass
		Cardiac Disorders	Pericarditis	249	7226	20864095	23506	20856869	20840589	249	6977	23257	20833612	31.6419	7136.56	Pass		441
		Cardiac Disorders	Cardiomyopathy	78	13215	20864095	23506	20850880	20840589	78	13137	23428	20827452	5.26417	268.002	Pass
		Cardiac Disorders	Long Qt Syndrome	65	1569	20864095	23506	20862526	20840589	65	1504	23441	20839085	38.3175	2264.64	Pass
		Cardiac Disorders	Ventricular Tachycardia	49	17538	20864095	23506	20846557	20840589	49	17489	23457	20823100	2.48406	43.3598	Pass
		Ear And Labyrinth Disorders	Deafness	143	21581	20864095	23506	20842514	20840589	143	21438	23363	20819151	5.91402	580.617	Pass		482
		Ear And Labyrinth Disorders	Tinnitus	115	40457	20864095	23506	20823638	20840589	115	40342	23391	20800247	2.52739	106.055	Pass
		Ear And Labyrinth Disorders	Deafness Neurosensory	82	2351	20864095	23506	20861744	20840589	82	2269	23424	20838320	32.0413	2380.21	Pass
		Ear And Labyrinth Disorders	Presbyacusis	71	216	20864095	23506	20863879	20840589	71	145	23435	20840444	434.132	20596.6	Pass
		Ear And Labyrinth Disorders	Deafness Transitory	71	1135	20864095	23506	20862960	20840589	71	1064	23435	20839525	59.1627	3806	Pass
		Endocrine Disorders	Adrenal Insufficiency	146	6045	20864095	23506	20858050	20840589	146	5899	23360	20834690	21.9435	2848.74	Pass		265
		Endocrine Disorders	Thyroid Disorder	119	10437	20864095	23506	20853658	20840589	119	10318	23387	20830271	10.2255	979.664	Pass
		Eye Disorders	Visual Impairment	451	99898	20864095	23506	20764197	20840589	451	99447	23055	20741142	4.02083	1023.84	Pass		1977
		Eye Disorders	Eye Disorder	331	24556	20864095	23506	20839539	20840589	331	24225	23175	20816364	12.1142	3333.56	Pass
		Eye Disorders	Cataract	283	38128	20864095	23506	20825967	20840589	283	37845	23223	20802744	6.62993	1345.37	Pass
		Eye Disorders	Glaucoma	223	15066	20864095	23506	20849029	20840589	223	14843	23283	20825746	13.3203	2505.37	Pass
		Eye Disorders	Dry Eye	184	25183	20864095	23506	20838912	20840589	184	24999	23322	20815590	6.52569	855.666	Pass
		Eye Disorders	Retinal Toxicity	88	577	20864095	23506	20863518	20840589	88	489	23418	20840100	159.553	11750.9	Pass
		Eye Disorders	Retinopathy	71	2885	20864095	23506	20861210	20840589	71	2814	23435	20837775	22.37	1413.97	Pass
		Eye Disorders	Photophobia	65	13679	20864095	23506	20850416	20840589	65	13614	23441	20826975	4.2331	159.849	Pass
		Eye Disorders	Uveitis	64	7194	20864095	23506	20856901	20840589	64	7130	23442	20833459	7.95833	386.044	Pass
		Eye Disorders	Retinal Disorder	62	3139	20864095	23506	20860956	20840589	62	3077	23444	20837512	17.8647	967.73	Pass
		Eye Disorders	Macular Degeneration	54	7320	20864095	23506	20856775	20840589	54	7266	23452	20833323	6.58915	254.21	Pass
		Eye Disorders	Ocular Toxicity	53	403	20864095	23506	20863692	20840589	53	350	23453	20840239	134.258	6088.25	Pass
		Eye Disorders	Eye Haemorrhage	48	10842	20864095	23506	20853253	20840589	48	10794	23458	20829795	3.94267	105.01	Pass
		Gastrointestinal Disorders	Nausea	2568	591203	20864095	23506	20272892	20840589	2568	588635	20938	20251954	3.86794	5595.64	Pass		11209
		Gastrointestinal Disorders	Abdominal Discomfort	1881	103306	20864095	23506	20760789	20840589	1881	101425	21625	20739164	16.4428	26917.8	Pass
		Gastrointestinal Disorders	Diarrhoea	1619	439532	20864095	23506	20424563	20840589	1619	437913	21887	20402676	3.27786	2608.28	Pass
		Gastrointestinal Disorders	Vomiting	1122	375438	20864095	23506	20488657	20840589	1122	374316	22384	20466273	2.65758	1177.72	Pass
		Gastrointestinal Disorders	Glossodynia	678	9276	20864095	23506	20854819	20840589	678	8598	22828	20831991	69.9139	42708	Pass
		Gastrointestinal Disorders	Gastrointestinal Disorder	620	53506	20864095	23506	20810589	20840589	620	52886	22886	20787703	10.394	5216.3	Pass
		Gastrointestinal Disorders	Abdominal Pain Upper	461	137501	20864095	23506	20726594	20840589	461	137040	23045	20703549	2.98253	609.493	Pass
		Gastrointestinal Disorders	Stomatitis	333	43982	20864095	23506	20820113	20840589	333	43649	23173	20796940	6.76396	1626.68	Pass
		Gastrointestinal Disorders	Dyspepsia	229	84141	20864095	23506	20779954	20840589	229	83912	23277	20756677	2.41959	190.982	Pass
		Gastrointestinal Disorders	Gastric Disorder	218	27753	20864095	23506	20836342	20840589	218	27535	23288	20813054	7.01944	1117.94	Pass
		Gastrointestinal Disorders	Mouth Ulceration	205	18111	20864095	23506	20845984	20840589	205	17906	23301	20822683	10.1505	1673.36	Pass
		Gastrointestinal Disorders	Crohn'S Disease	128	34617	20864095	23506	20829478	20840589	128	34489	23378	20806100	3.29049	203.666	Pass
		Gastrointestinal Disorders	Irritable Bowel Syndrome	116	11810	20864095	23506	20852285	20840589	116	11694	23390	20828895	8.7948	793.965	Pass
		Gastrointestinal Disorders	Colitis Microscopic	110	2538	20864095	23506	20861557	20840589	110	2428	23396	20838161	40.1675	4019.57	Pass
		Gastrointestinal Disorders	Duodenal Ulcer Perforation	107	1884	20864095	23506	20862211	20840589	107	1777	23399	20838812	53.386	5188.39	Pass
		Gastrointestinal Disorders	Gastrointestinal Pain	92	6850	20864095	23506	20857245	20840589	92	6758	23414	20833831	12.0698	921.804	Pass
		Gastrointestinal Disorders	Colitis	91	25773	20864095	23506	20838322	20840589	91	25682	23415	20814907	3.14155	132.542	Pass
		Gastrointestinal Disorders	Coeliac Disease	88	6098	20864095	23506	20857997	20840589	88	6010	23418	20834579	12.9819	959.425	Pass
		Gastrointestinal Disorders	Oral Pain	86	15660	20864095	23506	20848435	20840589	86	15574	23420	20825015	4.89587	265.345	Pass
		Gastrointestinal Disorders	Oral Discomfort	82	9788	20864095	23506	20854307	20840589	82	9706	23424	20830883	7.4904	457.511	Pass
		Gastrointestinal Disorders	Haematochezia	75	32374	20864095	23506	20831721	20840589	75	32299	23431	20808290	2.05875	40.8048	Pass
		Gastrointestinal Disorders	Gastric Ulcer	73	16871	20864095	23506	20847224	20840589	73	16798	23433	20823791	3.85298	153.671	Pass
		Gastrointestinal Disorders	Epigastric Discomfort	73	2649	20864095	23506	20861446	20840589	73	2576	23433	20838013	25.1251	1644.65	Pass
		Gastrointestinal Disorders	Tooth Loss	55	11162	20864095	23506	20852933	20840589	55	11107	23451	20829482	4.39033	143.363	Pass
		Gastrointestinal Disorders	Functional Gastrointestinal Disorder	51	2998	20864095	23506	20861097	20840589	51	2947	23455	20837642	15.3434	672.3	Pass
		Gastrointestinal Disorders	Gingival Bleeding	48	10539	20864095	23506	20853556	20840589	48	10491	23458	20830098	4.05654	110.099	Pass
		General Disorders And Administration Site Conditions	Drug Ineffective	12157	944146	20864095	23506	19919949	20840589	12157	931989	11349	19908600	11.565	121312	Pass		41278
		General Disorders And Administration Site Conditions	Drug Intolerance	4623	50965	20864095	23506	20813130	20840589	4623	46342	18883	20794247	88.4464	364328	Pass
		General Disorders And Administration Site Conditions	Pain	3499	409593	20864095	23506	20454502	20840589	3499	406094	20007	20434495	7.63921	20418	Pass
		General Disorders And Administration Site Conditions	Treatment Failure	2631	43260	20864095	23506	20820835	20840589	2631	40629	20875	20799960	57.4138	137254	Pass
		General Disorders And Administration Site Conditions	Fatigue	2404	485873	20864095	23506	20378222	20840589	2404	483469	21102	20357120	4.40856	6454.45	Pass
		General Disorders And Administration Site Conditions	Condition Aggravated	2342	207304	20864095	23506	20656791	20840589	2342	204962	21164	20635627	10.1308	19247.1	Pass
		General Disorders And Administration Site Conditions	Therapeutic Product Effect Decreased	2001	73797	20864095	23506	20790298	20840589	2001	71796	21505	20768793	24.7103	44447.1	Pass
		General Disorders And Administration Site Conditions	Peripheral Swelling	1473	94241	20864095	23506	20769854	20840589	1473	92768	22033	20747821	14.0778	17695.5	Pass
		General Disorders And Administration Site Conditions	Therapeutic Product Effect Incomplete	1396	1995	20864095	23506	20862100	20840589	1396	599	22110	20839990	2066.28	865327	Pass
		General Disorders And Administration Site Conditions	Swelling	1240	65688	20864095	23506	20798407	20840589	1240	64448	22266	20776141	17.0586	18449.6	Pass
		General Disorders And Administration Site Conditions	Malaise	1013	250774	20864095	23506	20613321	20840589	1013	249761	22493	20590828	3.59597	1913.76	Pass
		General Disorders And Administration Site Conditions	Gait Disturbance	711	145131	20864095	23506	20718964	20840589	711	144420	22795	20696169	4.36489	1848.15	Pass
		General Disorders And Administration Site Conditions	Inflammation	562	29443	20864095	23506	20834652	20840589	562	28881	22944	20811708	17.2526	8452.24	Pass
		General Disorders And Administration Site Conditions	Therapeutic Response Decreased	519	38400	20864095	23506	20825695	20840589	519	37881	22987	20802708	12.1472	5247.04	Pass
		General Disorders And Administration Site Conditions	Adverse Drug Reaction	480	43883	20864095	23506	20820212	20840589	480	43403	23026	20797186	9.80512	3761.81	Pass
		General Disorders And Administration Site Conditions	Discomfort	351	36098	20864095	23506	20827997	20840589	351	35747	23155	20804842	8.7056	2374.82	Pass
		General Disorders And Administration Site Conditions	Adverse Event	335	61438	20864095	23506	20802657	20840589	335	61103	23171	20779486	4.86086	1024.72	Pass
		General Disorders And Administration Site Conditions	Gait Inability	298	37332	20864095	23506	20826763	20840589	298	37034	23208	20803555	7.13423	1562.02	Pass
		General Disorders And Administration Site Conditions	Therapy Non-Responder	266	30396	20864095	23506	20833699	20840589	266	30130	23240	20810459	7.82733	1572.48	Pass
		General Disorders And Administration Site Conditions	General Physical Health Deterioration	260	63507	20864095	23506	20800588	20840589	260	63247	23246	20777342	3.64472	498.439	Pass
		General Disorders And Administration Site Conditions	Injection Site Reaction	252	68909	20864095	23506	20795186	20840589	252	68657	23254	20771932	3.25422	393.362	Pass
		General Disorders And Administration Site Conditions	Chest Pain	249	176321	20864095	23506	20843683	20840589	249	20163	23257	20820426	10.949	2225.77	Pass
		General Disorders And Administration Site Conditions	Ill-Defined Disorder	243	20412	20864095	23506	20843683	20840589	243	20169	23263	20820420	10.682	2109.15	Pass
		General Disorders And Administration Site Conditions	Nodule	223	8331	20864095	23506	20855764	20840589	223	8108	23283	20832481	24.385	4869.08	Pass
		General Disorders And Administration Site Conditions	Deformity	199	6586	20864095	23506	20857509	20840589	199	6387	23307	20834202	27.6241	4953.66	Pass
		General Disorders And Administration Site Conditions	Apparent Death	194	1343	20864095	23506	20862752	20840589	194	1149	23312	20839440	149.697	24516.9	Pass
		General Disorders And Administration Site Conditions	Adverse Reaction	168	8553	20864095	23506	20855542	20840589	168	8385	23338	20832204	17.7639	2606.65	Pass
		General Disorders And Administration Site Conditions	Impaired Healing	157	21371	20864095	23506	20842724	20840589	157	21214	23349	20819375	6.56158	735.411	Pass
		General Disorders And Administration Site Conditions	Drug Tolerance Decreased	154	1584	20864095	23506	20862511	20840589	154	1430	23352	20839159	95.4808	12998.9	Pass
		General Disorders And Administration Site Conditions	Ulcer	108	11102	20864095	23506	20852993	20840589	108	10994	23398	20829595	8.70962	730.258	Pass
		General Disorders And Administration Site Conditions	Terminal State	94	4435	20864095	23506	20859660	20840589	94	4341	23412	20836248	19.1986	1587.53	Pass
		General Disorders And Administration Site Conditions	Tenderness	88	7934	20864095	23506	20856161	20840589	88	7846	23418	20832743	9.9441	700.345	Pass
		General Disorders And Administration Site Conditions	Disease Recurrence	88	15611	20864095	23506	20848484	20840589	88	15523	23418	20825066	5.02618	282.424	Pass
		General Disorders And Administration Site Conditions	Cyst	82	10806	20864095	23506	20853289	20840589	82	10724	23424	20829865	6.77935	401.145	Pass
		General Disorders And Administration Site Conditions	Hernia	75	12254	20864095	23506	20851841	20840589	75	12179	23431	20828410	5.45985	271.713	Pass
		General Disorders And Administration Site Conditions	Crying	74	29490	20864095	23506	20834605	20840589	74	29416	23432	20811173	2.23038	50.1714	Pass
		General Disorders And Administration Site Conditions	Secretion Discharge	66	6499	20864095	23506	20857596	20840589	66	6433	23440	20834156	9.09623	470.924	Pass
		General Disorders And Administration Site Conditions	Mass	57	9693	20864095	23506	20854402	20840589	57	9636	23449	20830953	5.24456	194.748	Pass
		General Disorders And Administration Site Conditions	Sensitivity To Weather Change	50	2390	20864095	23506	20861705	20840589	50	2340	23456	20838249	18.9446	832.185	Pass
		General Disorders And Administration Site Conditions	Infusion Site Reaction	48	1261	20864095	23506	20862834	20840589	48	1213	23458	20839376	35.0842	1529	Pass
		General Disorders And Administration Site Conditions	Drug Resistance	48	14040	20864095	23506	20850055	20840589	48	13992	23458	20826597	3.04153	65.5944	Pass
		Hepatobiliary Disorders	Hepatotoxicity	249	13679	20864095	23506	20850416	20840589	249	13430	23257	20827159	16.4382	3546.87	Pass		1098
		Hepatobiliary Disorders	Hepatitis	210	34768	20864095	23506	20829327	20840589	210	34558	23296	20806031	5.38768	747.104	Pass
		Hepatobiliary Disorders	Liver Disorder	179	30445	20864095	23506	20833650	20840589	179	30266	23327	20810323	5.2436	612.019	Pass
		Hepatobiliary Disorders	Hepatic Steatosis	102	15123	20864095	23506	20848972	20840589	102	15021	23404	20825568	6.0205	424.461	Pass
		Hepatobiliary Disorders	Drug-Induced Liver Injury	97	13426	20864095	23506	20850669	20840589	97	13329	23409	20827260	6.45216	443.951	Pass
		Hepatobiliary Disorders	Hepatic Cirrhosis	83	13817	20864095	23506	20850278	20840589	83	13734	23423	20826855	5.35812	292.641	Pass
		Hepatobiliary Disorders	Hepatocellular Injury	74	20808	20864095	23506	20843287	20840589	74	20734	23432	20819855	3.16432	109.265	Pass
		Hepatobiliary Disorders	Liver Injury	53	10358	20864095	23506	20853737	20840589	53	10305	23453	20830284	4.55994	146.619	Pass
		Hepatobiliary Disorders	Cholestasis	51	13881	20864095	23506	20850214	20840589	51	13830	23455	20826759	3.26948	80.1006	Pass
		Immune System Disorders	Drug Hypersensitivity	2707	135357	20864095	23506	20728738	20840589	2707	132650	20799	20707939	18.0931	43119.1	Pass		4253
		Immune System Disorders	Hypersensitivity	1077	149125	20864095	23506	20714970	20840589	1077	148048	22429	20692541	6.44977	4959.01	Pass
		Immune System Disorders	Anaphylactic Reaction	300	34527	20864095	23506	20829568	20840589	300	34227	23206	20806362	7.77112	1757.47	Pass
		Immune System Disorders	Immunodeficiency	60	6841	20864095	23506	20857254	20840589	60	6781	23446	20833808	7.84492	355.317	Pass
		Immune System Disorders	Anaphylactic Shock	57	18026	20864095	23506	20846069	20840589	57	17969	23449	20822620	2.81243	66.4227	Pass
		Immune System Disorders	Multiple Allergies	52	4388	20864095	23506	20859707	20840589	52	4336	23454	20836253	10.6327	448.51	Pass
		Infections And Infestations	Infection	1056	96405	20864095	23506	20767690	20840589	1056	95349	22450	20745240	9.81927	8311.47	Pass		6013
		Infections And Infestations	Pneumonia	880	246338	20864095	23506	20617757	20840589	880	245458	22626	20595131	3.17861	1324.97	Pass
		Infections And Infestations	Herpes Zoster	527	37883	20864095	23506	20826212	20840589	527	37356	22979	20803233	12.5078	5512.14	Pass
		Infections And Infestations	Nasopharyngitis	461	115262	20864095	23506	20748833	20840589	461	114801	23045	20725788	3.5603	850.083	Pass
		Infections And Infestations	Diverticulitis	455	18266	20864095	23506	20845829	20840589	455	17811	23051	20822778	22.6493	9189.02	Pass
		Infections And Infestations	Sinusitis	378	68602	20864095	23506	20795493	20840589	378	68224	23128	20772365	4.91231	1175.18	Pass
		Infections And Infestations	Bronchitis	275	58331	20864095	23506	20805764	20840589	275	58056	23231	20782533	4.19969	669.105	Pass
		Infections And Infestations	Sepsis	260	90699	20864095	23506	20773396	20840589	260	90439	23246	20750150	2.54888	245.078	Pass
		Infections And Infestations	Lower Respiratory Tract Infection	186	25874	20864095	23506	20838221	20840589	186	25688	23320	20814901	6.41969	845.967	Pass
		Infections And Infestations	Septic Shock	185	27320	20864095	23506	20836775	20840589	185	27135	23321	20813454	6.04468	774.611	Pass
		Infections And Infestations	Localised Infection	145	15246	20864095	23506	20848849	20840589	145	15101	23361	20825488	8.51321	953.001	Pass
		Infections And Infestations	Ear Infection	142	15272	20864095	23506	20848823	20840589	142	15130	23364	20825459	8.3211	906.82	Pass
		Infections And Infestations	Upper Respiratory Tract Infection	132	33447	20864095	23506	20830648	20840589	132	33315	23374	20807274	3.5129	236.721	Pass
		Infections And Infestations	Helicobacter Infection	124	3089	20864095	23506	20861006	20840589	124	2965	23382	20837624	37.079	4179.02	Pass
		Infections And Infestations	Pharyngitis	124	21014	20864095	23506	20843081	20840589	124	20890	23382	20819699	5.26277	426.048	Pass
		Infections And Infestations	Pneumonia Viral	97	1885	20864095	23506	20862210	20840589	97	1788	23409	20838801	48.0989	4243.79	Pass
		Infections And Infestations	Osteomyelitis	86	13927	20864095	23506	20850168	20840589	86	13841	23420	20826748	5.50887	315.625	Pass
		Infections And Infestations	Viral Upper Respiratory Tract Infection	74	1680	20864095	23506	20862415	20840589	74	1606	23432	20838983	40.8524	2750.39	Pass
		Infections And Infestations	Onychomycosis	67	2404	20864095	23506	20861691	20840589	67	2337	23439	20838252	25.4183	1528.04	Pass
		Infections And Infestations	Candida Infection	66	15082	20864095	23506	20848418	20840589	66	15611	23440	20824978	3.74839	132.541	Pass
		Infections And Infestations	Respiratory Tract Infection	63	15677	20864095	23506	20848418	20840589	63	15614	23443	20824975	3.57732	116.6	Pass
		Infections And Infestations	Clostridium Difficile Infection	63	12053	20864095	23506	20852042	20840589	63	11990	23443	20828599	4.65857	180.171	Pass
		Infections And Infestations	Rash Pustular	59	5743	20864095	23506	20858352	20840589	59	5684	23447	20834905	9.203	427.073	Pass
		Infections And Infestations	Viral Infection	55	22984	20864095	23506	20841111	20840589	55	22929	23451	20817660	2.12671	32.7883	Pass
		Infections And Infestations	Wound Infection	53	5942	20864095	23506	20858153	20840589	53	5889	23453	20834700	7.97931	320.751	Pass
		Injury, Poisoning And Procedural Complications	Contraindicated Product Administered	2738	12750	20864095	23506	20851345	20840589	2738	10012	20768	20830577	242.462	517325	Pass		9970
		Injury, Poisoning And Procedural Complications	Off Label Use	2724	347511	20864095	23506	20516584	20840589	2724	344787	20782	20495802	7.00467	14147.3	Pass
		Injury, Poisoning And Procedural Complications	Product Use Issue	705	70135	20864095	23506	20793960	20840589	705	69430	22801	20771159	9.00271	4981.55	Pass
		Injury, Poisoning And Procedural Complications	Maternal Exposure During Pregnancy	550	74289	20864095	23506	20789806	20840589	550	73739	22956	20766850	6.61297	2610.2	Pass
		Injury, Poisoning And Procedural Complications	Infusion Related Reaction	497	30985	20864095	23506	20833110	20840589	497	30488	23009	20810101	14.453	6132.82	Pass
		Injury, Poisoning And Procedural Complications	Wound	418	13279	20864095	23506	20850816	20840589	418	12861	23088	20827728	28.8159	10877.2	Pass
		Injury, Poisoning And Procedural Complications	Product Use In Unapproved Indication	401	140109	20864095	23506	20723986	20840589	401	139708	23105	20700881	2.5448	377.501	Pass
		Injury, Poisoning And Procedural Complications	Intentional Product Use Issue	369	37422	20864095	23506	20826673	20840589	369	37053	23137	20803536	8.82946	2541.16	Pass
		Injury, Poisoning And Procedural Complications	Toxicity To Various Agents	285	125154	20864095	23506	20738941	20840589	285	124869	23221	20715720	2.02359	148.113	Pass
		Injury, Poisoning And Procedural Complications	Exposure During Pregnancy	224	33824	20864095	23506	20830271	20840589	224	33600	23282	20806989	5.91071	909.319	Pass
		Injury, Poisoning And Procedural Complications	Contusion	201	61855	20864095	23506	20802240	20840589	201	61654	23305	20778935	2.89045	248.449	Pass
		Injury, Poisoning And Procedural Complications	Joint Injury	146	12400	20864095	23506	20851695	20840589	146	12254	23360	20828335	10.5635	1249.95	Pass
		Injury, Poisoning And Procedural Complications	Femur Fracture	127	23566	20864095	23506	20840529	20840589	127	23439	23379	20817150	4.80392	380.903	Pass
		Injury, Poisoning And Procedural Complications	Back Injury	85	6416	20864095	23506	20857679	20840589	85	6331	23421	20834258	11.9036	837.956	Pass
		Injury, Poisoning And Procedural Complications	Skin Laceration	68	15181	20864095	23506	20848914	20840589	68	15113	23438	20825476	3.98923	151.742	Pass
		Injury, Poisoning And Procedural Complications	Scar	63	12837	20864095	23506	20851258	20840589	63	12774	23443	20827815	4.37265	163.181	Pass
		Injury, Poisoning And Procedural Complications	Upper Limb Fracture	63	13907	20864095	23506	20850188	20840589	63	13844	23443	20826745	4.03469	143.244	Pass
		Injury, Poisoning And Procedural Complications	Multiple Fractures	56	5529	20864095	23506	20858566	20840589	56	5473	23450	20835116	9.07181	398.226	Pass
		Injury, Poisoning And Procedural Complications	Epicondylitis	53	1073	20864095	23506	20857217	20840589	53	6825	23453	20833764	6.88501	264.636	Pass
		Injury, Poisoning And Procedural Complications	Joint Dislocation	52	6878	20864095	23506	20857217	20840589	52	6826	23454	20833763	6.75411	253.069	Pass
		Injury, Poisoning And Procedural Complications	Accident	50	12576	20864095	23506	20851519	20840589	50	12526	23456	20828063	3.53907	90.774	Pass
		Injury, Poisoning And Procedural Complications	Spinal Column Injury	48	1480	20864095	23506	20862615	20840589	48	1432	23458	20839157	29.7187	1289	Pass
		Injury, Poisoning And Procedural Complications	Prescribed Underdose	47	10619	20864095	23506	20853476	20840589	47	10572	23459	20830017	3.94159	102.775	Pass
		Investigations	Hepatic Enzyme Increased	973	40560	20864095	23506	20823535	20840589	973	39587	22533	20801002	21.7917	18875.6	Pass		10181
		Investigations	C-Reactive Protein Increased	930	23702	20864095	23506	20823535	20840589	930	39630	22576	20800959	20.8061	17165.7	Pass
		Investigations	C-Reactive Protein Abnormal	793	2151	20864095	23506	20861944	20840589	793	1358	22713	20839231	517.732	258228	Pass
		Investigations	Red Blood Cell Sedimentation Rate Increased	716	10483	20864095	23506	20853612	20840589	716	9767	22790	20830822	64.9955	42055.4	Pass
		Investigations	Rheumatoid Factor Positive	605	1358	20864095	23506	20862737	20840589	605	753	22901	20839836	712.347	238314	Pass
		Investigations	Red Blood Cell Sedimentation Rate Abnormal	571	1339	20864095	23506	20862756	20840589	571	768	22935	20839821	659.183	215245	Pass
		Investigations	Weight Decreased	539	190890	20864095	23506	20673205	20840589	539	190351	22967	20650238	2.51053	492.997	Pass
		Investigations	Anti-Cyclic Citrullinated Peptide Antibody Positive	462	695	20864095	23506	20850422	20840589	462	13211	23044	20827378	31.0054	12970.6	Pass
		Investigations	Liver Function Test Increased	352	13673	20864095	23506	20850422	20840589	352	13321	23154	20827268	23.4281	7367.98	Pass
		Investigations	White Blood Cell Count Decreased	274	68817	20864095	23506	20805025	20840589	274	68543	23232	20781793	3.54586	500.495	Pass
		Investigations	Alanine Aminotransferase Increased	263	59070	20864095	23506	20805025	20840589	263	58807	23243	20781782	3.96514	582.211	Pass
		Investigations	Liver Function Test Abnormal	252	34322	20864095	23506	20829773	20840589	252	34070	23254	20806519	6.55782	1180.22	Pass
		Investigations	Electrocardiogram Qt Prolonged	252	26591	20864095	23506	20837504	20840589	252	26339	23254	20814250	8.48267	1649.68	Pass
		Investigations	Blood Cholesterol Increased	236	32514	20864095	23506	20831581	20840589	236	32278	23270	20808311	6.48241	1088.01	Pass
		Investigations	Aspartate Aminotransferase Increased	209	55708	20864095	23506	20808387	20840589	209	55499	23297	20785090	3.33882	342.038	Pass
		Investigations	Haemoglobin Decreased	201	79168	20864095	23506	20784927	20840589	201	78967	23305	20761622	2.25674	140.849	Pass
		Investigations	Bone Density Decreased	187	16651	20864095	23506	20847444	20840589	187	16464	23319	20824125	10.0702	1511.74	Pass
		Investigations	Blood Creatinine Increased	185	63873	20864095	23506	20800222	20840589	185	63688	23321	20776901	2.5754	178.313	Pass
		Investigations	Grip Strength Decreased	180	3689	20864095	23506	20860406	20840589	180	3509	23326	20837080	45.48	7449.6	Pass
		Investigations	Blood Iron Abnormal	138	572	20864095	23506	20863523	20840589	138	434	23368	20840155	281.917	29310.2	Pass
		Investigations	Body Height Below Normal	125	373	20864095	23506	20863722	20840589	125	248	23381	20840341	446.879	36974.7	Pass
		Investigations	Blood Parathyroid Hormone Decreased	122	882	20864095	23506	20863213	20840589	122	760	23384	20839829	142.324	14752.9	Pass
		Investigations	Human Antichimeric Antibody Positive	122	221	20864095	23506	20863874	20840589	122	99	23384	20840490	1092.59	59603	Pass
		Investigations	Laboratory Test Abnormal	116	25508	20864095	23506	20838587	20840589	116	25392	23390	20815197	4.05035	265.593	Pass
		Investigations	Antibody Test Positive	110	1903	20864095	23506	20862192	20840589	110	1793	23396	20838796	54.3931	5432.5	Pass
		Investigations	Tuberculin Test Positive	103	2401	20864095	23506	20861694	20840589	103	2298	23403	20838291	39.7391	3723.29	Pass
		Investigations	X-Ray Abnormal	100	661	20864095	23506	20863434	20840589	100	561	23406	20840028	158.041	13244.3	Pass
		Investigations	Hepatic Enzyme Abnormal	97	3018	20864095	23506	20861077	20840589	97	2921	23409	20837668	29.4423	2579.91	Pass
		Investigations	Bone Density Abnormal	79	1576	20864095	23506	20862519	20840589	79	1497	23427	20839092	46.7882	3362.76	Pass
		Investigations	International Normalised Ratio Fluctuation	71	1811	20864095	23506	20862284	20840589	71	1740	23435	20838849	36.1777	2333.57	Pass
		Investigations	Blood Potassium Increased	69	12481	20864095	23506	20851614	20840589	69	12412	23437	20828177	4.92877	215.019	Pass
		Investigations	Blood Magnesium Increased	68	698	20864095	23506	20863397	20840589	68	630	23438	20839959	95.6973	5751.54	Pass
		Investigations	Drug Specific Antibody	66	1181	20864095	23506	20862914	20840589	66	1115	23440	20839474	52.4808	3146.9	Pass
		Investigations	Transaminases Increased	65	14548	20864095	23506	20849547	20840589	65	14483	23441	20826106	3.97911	144.43	Pass
		Investigations	Rheumatoid Factor Negative	62	128	20864095	23506	20863967	20840589	62	66	23444	20840523	832.873	26562.2	Pass
		Investigations	Haematocrit Decreased	59	19670	20864095	23506	20844425	20840589	59	19611	23447	20820978	2.66737	61.3675	Pass
		Investigations	Monocyte Count Increased	59	2248	20864095	23506	20861847	20840589	59	2189	23447	20838400	23.8967	1260.54	Pass
		Investigations	Quality Of Life Decreased	58	8791	20864095	23506	20855304	20840589	58	8733	23448	20831856	5.88838	233.922	Pass
		Investigations	Platelet Count Increased	58	8427	20864095	23506	20855668	20840589	58	8369	23448	20832220	6.14449	248.2	Pass
		Investigations	Drug Specific Antibody Present	56	2754	20864095	23506	20861341	20840589	56	2698	23450	20837891	18.4025	902.964	Pass
		Investigations	Mean Cell Volume Decreased	53	979	20864095	23506	20863116	20840589	53	926	23453	20839663	50.7453	2444.74	Pass
		Investigations	Inflammatory Marker Increased	49	2214	20864095	23506	20861881	20840589	49	2165	23457	20838424	20.0664	868.141	Pass
		Investigations	Mean Cell Haemoglobin Decreased	48	998	20864095	23506	20863097	20840589	48	950	23458	20839639	44.797	1956.57	Pass
		Investigations	Red Blood Cell Count Decreased	48	19032	20864095	23506	20845063	20840589	48	18984	23458	20821605	2.24174	32.9622	Pass
		Metabolism And Nutrition Disorders	Diabetes Mellitus	220	60501	20864095	23506	20803594	20840589	220	60281	23286	20780308	3.23574	339.602	Pass		950
		Metabolism And Nutrition Disorders	Obesity	149	10071	20864095	23506	20854024	20840589	149	9922	23357	20830667	13.3143	1672.72	Pass
		Metabolism And Nutrition Disorders	Hypercalcaemia	128	9418	20864095	23506	20854677	20840589	128	9290	23378	20831299	12.2159	1300.79	Pass
		Metabolism And Nutrition Disorders	Feeding Disorder	116	11362	20864095	23506	20852733	20840589	116	11246	23390	20829343	9.14516	833.385	Pass
		Metabolism And Nutrition Disorders	Type 2 Diabetes Mellitus	96	25180	20864095	23506	20838915	20840589	96	25084	23410	20815505	3.39317	161.614	Pass
		Metabolism And Nutrition Disorders	Hypokalaemia	95	37394	20864095	23506	20826701	20840589	95	37299	23411	20803290	2.25818	66.5461	Pass
		Metabolism And Nutrition Disorders	Hypophagia	87	20789	20864095	23506	20843306	20840589	87	20702	23419	20819887	3.72596	172.954	Pass
		Metabolism And Nutrition Disorders	Vitamin D Deficiency	59	6077	20864095	23506	20858018	20840589	59	6018	23447	20834571	8.69223	397.846	Pass
		Musculoskeletal And Connective Tissue Disorders	Rheumatoid Arthritis	6989	64809	20864095	23506	20799286	20840589	6989	57820	16517	20782769	107.169	657861	Pass		29776
		Musculoskeletal And Connective Tissue Disorders	Joint Swelling	3432	68668	20864095	23506	20795427	20840589	3432	65236	20074	20775353	46.6435	146110	Pass
		Musculoskeletal And Connective Tissue Disorders	Arthralgia	3088	282071	20864095	23506	20582024	20840589	3088	278983	20418	20561606	9.81366	24507	Pass
		Musculoskeletal And Connective Tissue Disorders	Synovitis	1886	80645	20864095	23506	20783450	20840589	1886	78759	21620	20761830	21.2311	35646.2	Pass
		Musculoskeletal And Connective Tissue Disorders	Arthropathy	1700	34803	20864095	23506	20829292	20840589	1700	33103	21806	20807486	45.5316	70542.1	Pass
		Musculoskeletal And Connective Tissue Disorders	Pain In Extremity	1241	209557	20864095	23506	20823535	20840589	1241	39319	22265	20801270	27.9834	31362.8	Pass
		Musculoskeletal And Connective Tissue Disorders	Musculoskeletal Stiffness	1239	55360	20864095	23506	20808735	20840589	1239	54121	22267	20786468	20.2972	22281.7	Pass
		Musculoskeletal And Connective Tissue Disorders	Systemic Lupus Erythematosus	1072	18054	20864095	23506	20846041	20840589	1072	16982	22434	20823607	55.9677	54483.3	Pass
		Musculoskeletal And Connective Tissue Disorders	Hand Deformity	840	3652	20864095	23506	20860443	20840589	840	2812	22666	20837777	264.847	170039	Pass
		Musculoskeletal And Connective Tissue Disorders	Mobility Decreased	798	43157	20864095	23506	20820938	20840589	798	42359	22708	20798230	16.7028	11586.7	Pass
		Musculoskeletal And Connective Tissue Disorders	Arthritis	705	152907	20864095	23506	20711188	20840589	705	152202	22801	20688387	4.10677	1661.48	Pass
		Musculoskeletal And Connective Tissue Disorders	Osteoarthritis	627	30129	20864095	23506	20833966	20840589	627	29502	22879	20811087	18.8429	10388.3	Pass
		Musculoskeletal And Connective Tissue Disorders	Musculoskeletal Pain	500	20135	20864095	23506	20843960	20840589	500	19635	23006	20820954	22.5772	10064.4	Pass
		Musculoskeletal And Connective Tissue Disorders	Fibromyalgia	378	14385	20864095	23506	20849710	20840589	378	14007	23128	20826582	23.9264	8091.36	Pass
		Musculoskeletal And Connective Tissue Disorders	Joint Stiffness	353	18289	20864095	23506	20845806	20840589	353	17936	23153	20822653	17.4494	5372.92	Pass
		Musculoskeletal And Connective Tissue Disorders	Musculoskeletal Disorder	346	13063	20864095	23506	20851032	20840589	346	12717	23160	20827872	24.1225	7470.29	Pass
		Musculoskeletal And Connective Tissue Disorders	Psoriatic Arthropathy	341	17492	20864095	23506	20846603	20840589	341	17151	23165	20823438	17.6277	5248.53	Pass
		Musculoskeletal And Connective Tissue Disorders	Neck Pain	329	39837	20864095	23506	20824258	20840589	329	39508	23177	20801081	7.38316	1804.07	Pass
		Musculoskeletal And Connective Tissue Disorders	Bone Erosion	325	1763	20864095	23506	20862332	20840589	325	1438	23181	20839151	200.381	52594.1	Pass
		Musculoskeletal And Connective Tissue Disorders	Joint Range Of Motion Decreased	280	6855	20864095	23506	20857240	20840589	280	6575	23226	20834014	37.7567	9613.19	Pass
		Musculoskeletal And Connective Tissue Disorders	Rheumatoid Nodule	233	1717	20864095	23506	20862378	20840589	233	1484	23273	20839105	139.205	27634.2	Pass
		Musculoskeletal And Connective Tissue Disorders	Muscular Weakness	231	80533	20864095	23506	20783562	20840589	231	80302	23275	20760287	2.55045	217.943	Pass
		Musculoskeletal And Connective Tissue Disorders	Osteoporosis	230	25205	20864095	23506	20838890	20840589	230	24975	23276	20815614	8.16495	1434.65	Pass
		Musculoskeletal And Connective Tissue Disorders	Polyarthritis	191	3149	20864095	23506	20860946	20840589	191	2958	23315	20837631	57.2488	9917.1	Pass
		Musculoskeletal And Connective Tissue Disorders	Limb Discomfort	161	19295	20864095	23506	20844800	20840589	161	19134	23345	20821455	7.46022	893.987	Pass
		Musculoskeletal And Connective Tissue Disorders	Spinal Stenosis	160	6122	20864095	23506	20857973	20840589	160	5962	23346	20834627	23.7936	3403.38	Pass
		Musculoskeletal And Connective Tissue Disorders	Joint Effusion	157	4941	20864095	23506	20859154	20840589	157	4784	23349	20835805	29.0964	4125.17	Pass
		Musculoskeletal And Connective Tissue Disorders	Foot Deformity	152	7606	20864095	23506	20856489	20840589	152	7454	23354	20833135	18.0795	2404.35	Pass
		Musculoskeletal And Connective Tissue Disorders	Finger Deformity	148	2811	20864095	23506	20861284	20840589	148	2663	23358	20837926	49.2745	6631.98	Pass
		Musculoskeletal And Connective Tissue Disorders	Juvenile Idiopathic Arthritis	142	1586	20864095	23506	20862509	20840589	142	1444	23364	20839145	87.1871	11015.8	Pass
		Musculoskeletal And Connective Tissue Disorders	Osteopenia	135	8711	20864095	23506	20855384	20840589	135	8576	23371	20832013	13.9566	1599.32	Pass
		Musculoskeletal And Connective Tissue Disorders	Tenosynovitis	128	2509	20864095	23506	20861586	20840589	128	2381	23378	20838208	47.6631	5549.9	Pass
		Musculoskeletal And Connective Tissue Disorders	Pain In Jaw	107	20675	20864095	23506	20843420	20840589	107	20568	23399	20820021	4.61236	301.453	Pass
		Musculoskeletal And Connective Tissue Disorders	Bone Disorder	94	15380	20864095	23506	20848715	20840589	94	15286	23412	20825303	5.45212	339.902	Pass
		Musculoskeletal And Connective Tissue Disorders	Joint Destruction	87	1015	20864095	23506	20863080	20840589	87	928	23419	20839661	83.1194	6453.74	Pass
		Musculoskeletal And Connective Tissue Disorders	Musculoskeletal Discomfort	75	10271	20864095	23506	20853824	20840589	75	10196	23431	20830393	6.52173	348.241	Pass
		Musculoskeletal And Connective Tissue Disorders	Sjogren'S Syndrome	70	3178	20864095	23506	20860917	20840589	70	3108	23436	20837481	19.9686	1233.72	Pass
		Musculoskeletal And Connective Tissue Disorders	Lupus-Like Syndrome	67	5661	20864095	23506	20858434	20840589	67	5594	23439	20834995	10.619	577.03	Pass
		Musculoskeletal And Connective Tissue Disorders	Back Disorder	66	10771	20864095	23506	20853324	20840589	66	10705	23440	20829884	5.46624	239.494	Pass
		Musculoskeletal And Connective Tissue Disorders	Musculoskeletal Deformity	64	141	20864095	23506	20863954	20840589	64	77	23442	20840512	736.92	25685.9	Pass
		Musculoskeletal And Connective Tissue Disorders	Synovial Cyst	64	3107	20864095	23506	20860988	20840589	64	3043	23442	20837546	18.647	1046.98	Pass
		Musculoskeletal And Connective Tissue Disorders	Limb Deformity	64	1235	20864095	23506	20862860	20840589	64	1171	23442	20839418	48.4568	2820.57	Pass
		Musculoskeletal And Connective Tissue Disorders	Neck Mass	60	1870	20864095	23506	20862225	20840589	60	1810	23446	20838779	29.3903	1592.81	Pass
		Musculoskeletal And Connective Tissue Disorders	Exostosis	58	5951	20864095	23506	20858144	20840589	58	5893	23448	20834696	8.72615	393.009	Pass
		Musculoskeletal And Connective Tissue Disorders	Myopathy	56	9726	20864095	23506	20854369	20840589	56	9670	23450	20830919	5.13444	185.448	Pass
		Musculoskeletal And Connective Tissue Disorders	Elbow Deformity	52	233	20864095	23506	20863862	20840589	52	181	23454	20840408	254.716	10208.7	Pass
		Musculoskeletal And Connective Tissue Disorders	Bursitis	52	7131	20864095	23506	20856964	20840589	52	7079	23454	20833510	6.51272	240.959	Pass
		Musculoskeletal And Connective Tissue Disorders	Wrist Deformity	52	428	20864095	23506	20863667	20840589	52	376	23454	20840213	122.616	5510.49	Pass
		Musculoskeletal And Connective Tissue Disorders	Bone Cyst	52	692	20864095	23506	20863403	20840589	52	640	23454	20839949	72.0368	3369.02	Pass
		Musculoskeletal And Connective Tissue Disorders	Neck Deformity	50	334	20864095	23506	20863761	20840589	50	284	23456	20840305	156.093	6551.63	Pass
		Musculoskeletal And Connective Tissue Disorders	Intervertebral Disc Protrusion	49	15864	20864095	23506	20848231	20840589	49	15815	23457	20824774	2.747	54.3136	Pass
		Neoplasms Benign, Malignant And Unspecified (Incl Cysts And Polyps)	Neoplasm Malignant	163	46915	20864095	23506	20817180	20840589	163	46752	23343	20793837	3.09114	230.304	Pass		756
		Neoplasms Benign, Malignant And Unspecified (Incl Cysts And Polyps)	Basal Cell Carcinoma	147	9948	20864095	23506	20854147	20840589	147	9801	23359	20830788	13.2978	1647.91	Pass
		Neoplasms Benign, Malignant And Unspecified (Incl Cysts And Polyps)	Non-Hodgkin'S Lymphoma	146	4342	20864095	23506	20859753	20840589	146	4196	23360	20836393	30.8495	4075.82	Pass
		Neoplasms Benign, Malignant And Unspecified (Incl Cysts And Polyps)	Breast Cancer	124	37689	20864095	23506	20826406	20840589	124	37565	23382	20803024	2.92664	157.039	Pass
		Neoplasms Benign, Malignant And Unspecified (Incl Cysts And Polyps)	Lymphoma	113	10094	20864095	23506	20854001	20840589	113	9981	23393	20830608	10.0377	909.668	Pass
		Neoplasms Benign, Malignant And Unspecified (Incl Cysts And Polyps)	Breast Cancer Stage Iii	63	422	20864095	23506	20863673	20840589	63	359	23443	20840230	155.588	8232.05	Pass
		Nervous System Disorders	Headache	1265	491716	20864095	23506	20372379	20840589	1265	490451	22241	20350138	2.28679	935.661	Pass		2447
		Nervous System Disorders	Loss Of Consciousness	291	96259	20864095	23506	20767836	20840589	291	95968	23215	20744621	2.68842	309.066	Pass
		Nervous System Disorders	Sciatica	217	8908	20864095	23506	20855187	20840589	217	8691	23289	20831898	22.1371	4274.7	Pass
		Nervous System Disorders	Neuropathy Peripheral	215	65926	20864095	23506	20798169	20840589	215	65711	23291	20774878	2.90089	267.78	Pass
		Nervous System Disorders	Burning Sensation	123	51414	20864095	23506	20812681	20840589	123	51291	23383	20789298	2.12616	73.3734	Pass
		Nervous System Disorders	Carpal Tunnel Syndrome	123	9425	20864095	23506	20854670	20840589	123	9302	23383	20831287	11.7236	1191.28	Pass
		Nervous System Disorders	Fine Motor Skill Dysfunction	97	1774	20864095	23506	20862321	20840589	97	1677	23409	20838912	51.2826	4521.2	Pass
		Nervous System Disorders	Visual Field Defect	65	8643	20864095	23506	20855452	20840589	65	8578	23441	20832011	6.71829	314.115	Pass
		Nervous System Disorders	Poor Quality Sleep	51	12761	20864095	23506	20851334	20840589	51	12710	23455	20827879	3.55759	93.455	Pass
		Pregnancy, Puerperium And Perinatal Conditions	Premature Baby	53	22714	20864095	23506	20841381	20840589	53	22661	23453	20817928	2.07361	29.4241	Pass		100
		Pregnancy, Puerperium And Perinatal Conditions	Live Birth	47	3829	20864095	23506	20860266	20840589	47	3782	23459	20836807	11.0181	422.94	Pass
		Psychiatric Disorders	Sleep Disorder	333	41996	20864095	23506	20822099	20840589	333	41663	23173	20798926	7.08639	1730.44	Pass		999
		Psychiatric Disorders	Stress	200	44423	20864095	23506	20819672	20840589	200	44223	23306	20796366	4.00971	450.747	Pass
		Psychiatric Disorders	Drug Dependence	143	51651	20864095	23506	20812444	20840589	143	51508	23363	20789081	2.46146	124.048	Pass
		Psychiatric Disorders	Sleep Disorder Due To General Medical Condition, Insomnia Type	96	1784	20864095	23506	20862311	20840589	96	1688	23410	20838901	50.4232	4400.65	Pass
		Psychiatric Disorders	Drug Use Disorder	93	1009	20864095	23506	20863086	20840589	93	916	23413	20839673	90.0158	7432.31	Pass
		Psychiatric Disorders	Fear Of Injection	74	3282	20864095	23506	20860813	20840589	74	3208	23432	20837381	20.4517	1338.38	Pass
		Psychiatric Disorders	Mood Swings	60	25570	20864095	23506	20838525	20840589	60	25510	23446	20815079	2.08532	33.8536	Pass
		Renal And Urinary Disorders	Renal Failure	301	114943	20864095	23506	20749152	20840589	301	114642	23205	20725947	2.32784	228.648	Pass		688
		Renal And Urinary Disorders	Renal Impairment	165	59653	20864095	23506	20804442	20840589	165	59488	23341	20781101	2.45915	142.87	Pass
		Renal And Urinary Disorders	Nephrolithiasis	141	29560	20864095	23506	20834535	20840589	141	29419	23365	20811170	4.24935	349.163	Pass
		Renal And Urinary Disorders	Renal Disorder	81	33258	20864095	23506	20830837	20840589	81	33177	23425	20807412	2.16461	50.7106	Pass
		Respiratory, Thoracic And Mediastinal Disorders	Interstitial Lung Disease	516	30327	20864095	23506	20833768	20840589	516	29811	22990	20810778	15.3463	6812.48	Pass		2275
		Respiratory, Thoracic And Mediastinal Disorders	Pulmonary Fibrosis	285	14299	20864095	23506	20849796	20840589	285	14014	23221	20826575	18.0308	4496.28	Pass
		Respiratory, Thoracic And Mediastinal Disorders	Lung Disorder	272	37562	20864095	23506	20826533	20840589	272	37290	23234	20803299	6.46707	1250.25	Pass
		Respiratory, Thoracic And Mediastinal Disorders	Pulmonary Embolism	253	78711	20864095	23506	20785384	20840589	253	78458	23253	20762131	2.859	305.991	Pass
		Respiratory, Thoracic And Mediastinal Disorders	Pulmonary Mass	165	8519	20864095	23506	20855576	20840589	165	8354	23341	20832235	17.5114	2520.08	Pass
		Respiratory, Thoracic And Mediastinal Disorders	Pulmonary Toxicity	139	3514	20864095	23506	20860581	20840589	139	3375	23367	20837214	36.5151	4612.26	Pass
		Respiratory, Thoracic And Mediastinal Disorders	Pulmonary Thrombosis	131	6258	20864095	23506	20857837	20840589	131	6127	23375	20834462	18.9563	2182.2	Pass
		Respiratory, Thoracic And Mediastinal Disorders	Pneumonitis	84	16660	20864095	23506	20847435	20840589	84	16576	23422	20824013	4.49294	227.134	Pass
		Respiratory, Thoracic And Mediastinal Disorders	Pleural Thickening	73	492	20864095	23506	20847435	20840589	73	16587	23433	20824002	3.90199	156.989	Pass
		Respiratory, Thoracic And Mediastinal Disorders	Pleural Fibrosis	72	831	20864095	23506	20863264	20840589	72	759	23434	20839830	84.105	5400.37	Pass
		Respiratory, Thoracic And Mediastinal Disorders	Respiratory Disorder	67	27148	20864095	23506	20836947	20840589	67	27081	23439	20813508	2.19352	43.4595	Pass
		Respiratory, Thoracic And Mediastinal Disorders	Bronchitis Chronic	66	1921	20864095	23506	20862174	20840589	66	1855	23440	20838734	31.5451	1885.17	Pass
		Respiratory, Thoracic And Mediastinal Disorders	Rheumatoid Lung	54	689	20864095	23506	20863406	20840589	54	635	23452	20839954	75.3965	3653.56	Pass
		Respiratory, Thoracic And Mediastinal Disorders	Bronchiectasis	50	3483	20864095	23506	20860612	20840589	50	3433	23456	20837156	12.913	541.724	Pass
		Respiratory, Thoracic And Mediastinal Disorders	Pharyngeal Oedema	48	8321	20864095	23506	20855774	20840589	48	8273	23458	20832316	5.1441	159.387	Pass
		Skin And Subcutaneous Tissue Disorders	Rash	2071	287444	20864095	23506	20576651	20840589	2071	285373	21435	20555216	6.43426	9568.56	Pass		8117
		Skin And Subcutaneous Tissue Disorders	Alopecia	1668	169035	20864095	23506	20695060	20840589	1668	167367	21838	20673222	8.83604	11570.6	Pass
		Skin And Subcutaneous Tissue Disorders	Pemphigus	837	2324	20864095	23506	20861771	20840589	837	1487	22669	20839102	499.052	266227	Pass
		Skin And Subcutaneous Tissue Disorders	Urticaria	483	166190	20864095	23506	20697905	20840589	483	165707	23023	20674882	2.58427	471.494	Pass
		Skin And Subcutaneous Tissue Disorders	Erythema	339	145141	20864095	23506	20718954	20840589	339	144802	23167	20695787	2.07566	189.85	Pass
		Skin And Subcutaneous Tissue Disorders	Psoriasis	264	80517	20864095	23506	20783578	20840589	264	80253	23242	20760336	2.91658	332.688	Pass
		Skin And Subcutaneous Tissue Disorders	Rash Pruritic	237	35659	20864095	23506	20828436	20840589	237	35422	23269	20805167	5.93207	967.047	Pass
		Skin And Subcutaneous Tissue Disorders	Skin Ulcer	231	20045	20864095	23506	20844050	20840589	231	19814	23275	20820775	10.3364	1927.47	Pass
		Skin And Subcutaneous Tissue Disorders	Drug Eruption	213	10983	20864095	23506	20853112	20840589	213	10770	23293	20829819	17.5346	3258.32	Pass
		Skin And Subcutaneous Tissue Disorders	Blister	156	36254	20864095	23506	20827841	20840589	156	36098	23350	20804491	3.83153	325.595	Pass
		Skin And Subcutaneous Tissue Disorders	Photosensitivity Reaction	152	17395	20864095	23506	20846700	20840589	152	17243	23354	20823346	7.81559	896.272	Pass
		Skin And Subcutaneous Tissue Disorders	Rash Maculo-Papular	145	30386	20864095	23506	20833709	20840589	145	30241	23361	20810348	4.25112	359.324	Pass
		Skin And Subcutaneous Tissue Disorders	Panniculitis	132	1387	20864095	23506	20862708	20840589	132	1255	23374	20839334	93.2527	10901	Pass
		Skin And Subcutaneous Tissue Disorders	Skin Lesion	131	17483	20864095	23506	20846612	20840589	131	17352	23375	20823237	6.6935	630.194	Pass
		Skin And Subcutaneous Tissue Disorders	Skin Necrosis	122	5204	20864095	23506	20858891	20840589	122	5082	23384	20835507	21.2842	2303.68	Pass
		Skin And Subcutaneous Tissue Disorders	Granuloma Skin	115	382	20864095	23506	20863713	20840589	115	267	23391	20840322	381.872	30534.7	Pass
		Skin And Subcutaneous Tissue Disorders	Skin Reaction	95	9372	20864095	23506	20854723	20840589	95	9277	23411	20831312	9.07919	676.368	Pass
		Skin And Subcutaneous Tissue Disorders	Skin Discolouration	93	39480	20864095	23506	20824615	20840589	93	39387	23413	20801202	2.09344	53.09	Pass
		Skin And Subcutaneous Tissue Disorders	Nail Disorder	79	7715	20864095	23506	20856380	20840589	79	7636	23427	20832953	9.1726	569.568	Pass
		Skin And Subcutaneous Tissue Disorders	Acute Generalised Exanthematous Pustulosis	71	4791	20864095	23506	20859304	20840589	71	4720	23435	20835869	13.3367	798.404	Pass
		Skin And Subcutaneous Tissue Disorders	Dermatitis Allergic	68	7254	20864095	23506	20856841	20840589	68	7186	23438	20833403	8.38983	438.617	Pass
		Skin And Subcutaneous Tissue Disorders	Skin Disorder	66	24427	20864095	23506	20839668	20840589	66	24361	23440	20816228	2.40204	53.9284	Pass
		Skin And Subcutaneous Tissue Disorders	Pustular Psoriasis	65	2047	20864095	23506	20862048	20840589	65	1982	23441	20838607	29.0764	1706.41	Pass
		Skin And Subcutaneous Tissue Disorders	Erythema Multiforme	63	11801	20864095	23506	20852294	20840589	63	11738	23443	20828851	4.75858	186.137	Pass
		Skin And Subcutaneous Tissue Disorders	Night Sweats	62	20717	20864095	23506	20843378	20840589	62	20655	23444	20819934	2.66132	64.1701	Pass
		Skin And Subcutaneous Tissue Disorders	Toxic Skin Eruption	62	7644	20864095	23506	20856451	20840589	62	7582	23444	20833007	7.25002	331.465	Pass
		Skin And Subcutaneous Tissue Disorders	Drug Reaction With Eosinophilia And Systemic Symptoms	50	16752	20864095	23506	20847343	20840589	50	16702	23456	20823887	2.65419	51.4353	Pass
		Skin And Subcutaneous Tissue Disorders	Skin Warm	47	4178	20864095	23506	20859917	20840589	47	4131	23459	20836458	10.0873	380.509	Pass
		Social Circumstances	Loss Of Personal Independence In Daily Activities	1267	36877	20864095	23506	20827218	20840589	1267	35610	22239	20804979	31.5454	36250.7	Pass		2184
		Social Circumstances	Impaired Work Ability	396	15493	20864095	23506	20848602	20840589	396	15097	23110	20825492	23.256	8224.94	Pass
		Social Circumstances	Disability	273	9356	20864095	23506	20854739	20840589	273	9083	23233	20831506	26.648	6545.44	Pass
		Social Circumstances	Physical Disability	101	2724	20864095	23506	20861371	20840589	101	2623	23405	20837966	34.1393	3128.97	Pass
		Social Circumstances	Wheelchair User	84	2939	20864095	23506	20861156	20840589	84	2855	23422	20837734	26.0858	1968.79	Pass
		Social Circumstances	Immobile	63	3142	20864095	23506	20860953	20840589	63	3079	23443	20837510	18.141	1000.05	Pass
		Surgical And Medical Procedures	Knee Arthroplasty	416	10480	20864095	23506	20853615	20840589	416	10064	23090	20830525	36.6483	13859.4	Pass		1051
		Surgical And Medical Procedures	Hip Arthroplasty	234	7774	20864095	23506	20856321	20840589	234	7540	23272	20833049	27.5154	5801.3	Pass
		Surgical And Medical Procedures	Shoulder Arthroplasty	114	1232	20864095	23506	20862863	20840589	114	1118	23392	20839471	90.4054	9147.34	Pass
		Surgical And Medical Procedures	Arthrodesis	101	673	20864095	23506	20863422	20840589	101	572	23405	20840017	156.551	13268	Pass
		Surgical And Medical Procedures	Foot Operation	73	2661	20864095	23506	20861434	20840589	73	2588	23433	20838001	25.0086	1636.6	Pass
		Surgical And Medical Procedures	Joint Arthroplasty	64	1209	20864095	23506	20862886	20840589	64	1145	23442	20839444	49.5571	2883.92	Pass
		Surgical And Medical Procedures	Limb Operation	49	2359	20864095	23506	20861736	20840589	49	2310	23457	20838279	18.8068	809.071	Pass
		Vascular Disorders	Hypertension	502	168759	20864095	23506	20695336	20840589	502	168257	23004	20672332	2.64522	516.325	Pass		1142
		Vascular Disorders	Thrombosis	249	55058	20864095	23506	20809037	20840589	249	54809	23257	20785780	4.0279	565.696	Pass
		Vascular Disorders	Deep Vein Thrombosis	229	56292	20864095	23506	20807803	20840589	229	56063	23277	20784526	3.62152	433.963	Pass
		Vascular Disorders	Blood Pressure Fluctuation	103	14490	20864095	23506	20849605	20840589	103	14387	23403	20826202	6.34743	461.035	Pass
		Vascular Disorders	Vasculitis	59	11692	20864095	23506	20852403	20840589	59	11633	23447	20828956	4.49668	159.705	Pass
		Nervous System Disorders	Dizziness	622	404319	20864095	23506	20459776	20840589	622	403697	22884	20436892	1.36605	62.12	Fail
		Respiratory, Thoracic And Mediastinal Disorders	Dyspnoea	617	441619	20864095	23506	20422476	20840589	617	441002	22889	20399587	1.24044	29.3365	Fail
		General Disorders And Administration Site Conditions	Asthenia	561	304829	20864095	23506	20559266	20840589	561	304268	22945	20536321	1.6347	140.04	Fail
		Skin And Subcutaneous Tissue Disorders	Pruritus	506	300947	20864095	23506	20563148	20840589	506	300441	23000	20540148	1.49322	83.499	Fail
		Injury, Poisoning And Procedural Complications	Fall	434	225686	20864095	23506	20638409	20840589	434	225252	23072	20615337	1.70825	128.589	Fail
		Psychiatric Disorders	Insomnia	405	215598	20864095	23506	20648497	20840589	405	215193	23101	20625396	1.66862	109.434	Fail
		General Disorders And Administration Site Conditions	Pyrexia	402	299110	20864095	23506	20564985	20840589	402	298708	23104	20541881	1.19319	12.7404	Fail
		Respiratory, Thoracic And Mediastinal Disorders	Cough	375	186433	20864095	23506	20677662	20840589	375	186058	23131	20654531	1.78696	130.871	Fail
		Psychiatric Disorders	Depression	360	195372	20864095	23506	20668723	20840589	360	195012	23146	20645577	1.63671	89.8466	Fail
		General Disorders And Administration Site Conditions	Feeling Abnormal	348	171666	20864095	23506	20692429	20840589	348	171318	23158	20669271	1.80097	124.743	Fail
		Investigations	Weight Increased	343	166483	20864095	23506	20697612	20840589	343	166140	23163	20674449	1.83042	129.994	Fail
		Musculoskeletal And Connective Tissue Disorders	Back Pain	342	171770	20864095	23506	20692325	20840589	342	171428	23164	20669161	1.76879	114.997	Fail
		Gastrointestinal Disorders	Abdominal Pain	300	207604	20864095	23506	20656491	20840589	300	207304	23206	20633285	1.28305	18.8942	Fail
		General Disorders And Administration Site Conditions	Drug Interaction	272	135483	20864095	23506	20728612	20840589	272	135211	23234	20705378	1.78356	94.0554	Fail
		Metabolism And Nutrition Disorders	Decreased Appetite	270	170458	20864095	23506	20693637	20840589	270	170188	23236	20670401	1.40659	31.943	Fail
		Cardiac Disorders	Myocardial Infarction	250	162427	20864095	23506	20701668	20840589	250	162177	23256	20678412	1.36673	24.7554	Fail
		Investigations	Blood Pressure Increased	228	103657	20864095	23506	20760438	20840589	228	103429	23278	20737160	1.95445	106.567	Fail
		Infections And Infestations	Urinary Tract Infection	221	110781	20864095	23506	20753314	20840589	221	110560	23285	20730029	1.77225	74.6156	Fail
		Nervous System Disorders	Somnolence	213	135813	20864095	23506	20728282	20840589	213	135600	23293	20704989	1.39268	23.7006	Fail
		Blood And Lymphatic System Disorders	Anaemia	205	149778	20864095	23506	20714317	20840589	205	149573	23301	20691016	1.21516	7.85528	Fail
		Nervous System Disorders	Hypoaesthesia	201	113814	20864095	23506	20750281	20840589	201	113613	23305	20726976	1.56855	41.5764	Fail
		Musculoskeletal And Connective Tissue Disorders	Myalgia	196	144755	20864095	23506	20719340	20840589	196	144559	23310	20696030	1.2021	6.69731	Fail
		Psychiatric Disorders	Anxiety	193	219511	20864095	23506	20644584	20840589	193	219318	23313	20621271	0.780215	12.0656	Fail
		Cardiac Disorders	Palpitations	174	98996	20864095	23506	20765099	20840589	174	98822	23332	20741767	1.56109	35.1952	Fail
		Blood And Lymphatic System Disorders	Thrombocytopenia	173	101087	20864095	23506	20763008	20840589	173	100914	23333	20739675	1.51994	30.8666	Fail
		Nervous System Disorders	Memory Impairment	164	91281	20864095	23506	20772814	20840589	164	91117	23342	20749472	1.59579	36.5744	Fail
		Skin And Subcutaneous Tissue Disorders	Dermatitis	156	132710	20864095	23506	20731385	20840589	156	132554	23350	20708035	1.04343	0.283457	Fail
		General Disorders And Administration Site Conditions	Unevaluable Event	151	67707	20864095	23506	20796388	20840589	151	67556	23355	20773033	1.98173	73.512	Fail
		Nervous System Disorders	Syncope	150	94677	20864095	23506	20769418	20840589	150	94527	23356	20746062	1.40691	17.7056	Fail		138612
		Eye Disorders	Vision Blurred	149	94934	20864095	23506	20769161	20840589	149	94785	23357	20745804	1.39373	16.6226	Fail
		Vascular Disorders	Hypotension	148	172848	20864095	23506	20691247	20840589	148	172700	23358	20667889	0.759802	11.3224	Fail
		Musculoskeletal And Connective Tissue Disorders	Muscle Spasms	146	135251	20864095	23506	20728844	20840589	146	135105	23360	20705484	0.958104	0.26893	Fail
		Respiratory, Thoracic And Mediastinal Disorders	Asthma	145	72757	20864095	23506	20791338	20840589	145	72612	23361	20767977	1.77048	48.6911	Fail
		Injury, Poisoning And Procedural Complications	Product Dose Omission Issue	144	149566	20864095	23506	20714529	20840589	144	149422	23362	20691167	0.854435	3.59336	Fail
		Nervous System Disorders	Paraesthesia	142	142178	20864095	23506	20721917	20840589	142	142036	23364	20698553	0.886382	2.08014	Fail
		General Disorders And Administration Site Conditions	Disease Progression	141	65944	20864095	23506	20798151	20840589	141	65803	23365	20774786	1.89979	60.1503	Fail
		Infections And Infestations	Influenza	136	68338	20864095	23506	20795757	20840589	136	68202	23370	20772387	1.76796	45.4261	Fail
		Investigations	Platelet Count Decreased	131	69767	20864095	23506	20794328	20840589	131	69636	23375	20770953	1.6679	35.0879	Fail
		General Disorders And Administration Site Conditions	Chest Discomfort	126	67498	20864095	23506	20796597	20840589	126	67372	23380	20773217	1.65814	32.9599	Fail
		Renal And Urinary Disorders	Acute Kidney Injury	124	143696	20864095	23506	20720399	20840589	124	143572	23382	20697017	0.765743	8.94024	Fail
		Nervous System Disorders	Migraine	120	63155	20864095	23506	20800940	20840589	120	63035	23386	20777554	1.68784	33.6754	Fail
		General Disorders And Administration Site Conditions	Illness	112	87362	20864095	23506	20776733	20840589	112	87250	23394	20753339	1.13811	1.88254	Fail
		Nervous System Disorders	Amnesia	109	60389	20864095	23506	20803706	20840589	109	60280	23397	20780309	1.60319	24.7641	Fail
		General Disorders And Administration Site Conditions	Influenza Like Illness	106	73671	20864095	23506	20790424	20840589	106	73565	23400	20767024	1.27751	6.40358	Fail
		Gastrointestinal Disorders	Constipation	105	147162	20864095	23506	20716933	20840589	105	147057	23401	20693532	0.633045	22.4773	Fail
		Psychiatric Disorders	Confusional State	105	143807	20864095	23506	20720288	20840589	105	143702	23401	20696887	0.647825	20.2272	Fail
		Cardiac Disorders	Cardiac Failure Congestive	104	78831	20864095	23506	20785264	20840589	104	78727	23402	20761862	1.17123	2.60979	Fail
		Cardiac Disorders	Cardiac Failure	104	61873	20864095	23506	20802222	20840589	104	61769	23402	20778820	1.49277	16.9392	Fail
		Injury, Poisoning And Procedural Complications	Injury	101	61390	20864095	23506	20802705	20840589	101	61289	23405	20779300	1.46107	14.7144	Fail
		Nervous System Disorders	Tremor	100	142387	20864095	23506	20721708	20840589	100	142287	23406	20698302	0.623112	22.9365	Fail
		Cardiac Disorders	Tachycardia	100	90094	20864095	23506	20774001	20840589	100	89994	23406	20750595	0.985185	0.0223509	Fail
		General Disorders And Administration Site Conditions	Oedema Peripheral	98	123722	20864095	23506	20740373	20840589	98	123624	23408	20716965	0.702837	12.3766	Fail
		Skin And Subcutaneous Tissue Disorders	Hyperhidrosis	97	112610	20864095	23506	20751485	20840589	97	112513	23409	20728076	0.764364	7.07832	Fail
		Nervous System Disorders	Cerebrovascular Accident	97	137688	20864095	23506	20726407	20840589	97	137591	23409	20702998	0.625047	21.9473	Fail
		General Disorders And Administration Site Conditions	Oedema	94	58570	20864095	23506	20805525	20840589	94	58476	23412	20782113	1.42522	11.9397	Fail
		Respiratory, Thoracic And Mediastinal Disorders	Oropharyngeal Pain	94	65104	20864095	23506	20798991	20840589	94	65010	23412	20775579	1.28197	5.83975	Fail
		General Disorders And Administration Site Conditions	Chills	93	92725	20864095	23506	20771370	20840589	93	92632	23413	20747957	0.890129	1.26558	Fail
		Injury, Poisoning And Procedural Complications	Inappropriate Schedule Of Product Administration	93	116506	20864095	23506	20747589	20840589	93	116413	23413	20724176	0.708293	11.2266	Fail
		Gastrointestinal Disorders	Abdominal Distension	93	73304	20864095	23506	20790791	20840589	93	73211	23413	20767378	1.12626	1.31929	Fail
		Surgical And Medical Procedures	Hospitalisation	90	78327	20864095	23506	20785768	20840589	90	78237	23416	20762352	1.01991	0.0350695	Fail
		Nervous System Disorders	Seizure	87	156200	20864095	23506	20707895	20840589	87	156113	23419	20684476	0.494096	45.3801	Fail
		Gastrointestinal Disorders	Gastrooesophageal Reflux Disease	85	54511	20864095	23506	20809584	20840589	85	54426	23421	20786163	1.38466	9.09268	Fail
		Vascular Disorders	Haemorrhage	83	81254	20864095	23506	20782841	20840589	83	81171	23423	20759418	0.906585	0.801226	Fail
		Injury, Poisoning And Procedural Complications	Foetal Exposure During Pregnancy	82	45090	20864095	23506	20819005	20840589	82	45008	23424	20795581	1.61531	19.2262	Fail
		Cardiac Disorders	Atrial Fibrillation	82	70551	20864095	23506	20793544	20840589	82	70469	23424	20770120	1.03168	0.079971	Fail
		General Disorders And Administration Site Conditions	Death	80	524765	20864095	23506	20339330	20840589	80	524685	23426	20315904	0.135183	453.955	Fail
		Respiratory, Thoracic And Mediastinal Disorders	Rhinorrhoea	80	38319	20864095	23506	20825776	20840589	80	38239	23426	20802350	1.85488	31.5117	Fail
		Gastrointestinal Disorders	Dysphagia	79	74661	20864095	23506	20789434	20840589	79	74582	23427	20766007	0.939127	0.3125	Fail
		Gastrointestinal Disorders	Dry Mouth	77	66956	20864095	23506	20797139	20840589	77	66879	23429	20773710	1.02078	0.0326401	Fail
		Investigations	Blood Glucose Increased	75	139934	20864095	23506	20724161	20840589	75	139859	23431	20700730	0.475447	43.6745	Fail
		Metabolism And Nutrition Disorders	Hypoglycaemia	75	49009	20864095	23506	20815086	20840589	75	48934	23431	20791655	1.35888	7.11442	Fail
		Respiratory, Thoracic And Mediastinal Disorders	Pleural Effusion	74	48587	20864095	23506	20815508	20840589	74	48513	23432	20792076	1.3524	6.80059	Fail
		General Disorders And Administration Site Conditions	No Adverse Event	73	84086	20864095	23506	20780009	20840589	73	84013	23433	20756576	0.770385	5.0118	Fail
		Injury, Poisoning And Procedural Complications	Overdose	73	138131	20864095	23506	20725964	20840589	73	138058	23433	20702531	0.468805	44.2072	Fail
		General Disorders And Administration Site Conditions	Treatment Noncompliance	71	32048	20864095	23506	20832047	20840589	71	31977	23435	20808612	1.96857	33.8125	Fail
		Infections And Infestations	Cellulitis	71	38501	20864095	23506	20825594	20840589	71	38430	23435	20802159	1.63802	17.6445	Fail
		Respiratory, Thoracic And Mediastinal Disorders	Nasal Congestion	71	34346	20864095	23506	20829749	20840589	71	34275	23435	20806314	1.83659	27.0451	Fail
		Investigations	White Blood Cell Count Increased	70	31395	20864095	23506	20832700	20840589	70	31325	23436	20809264	1.98125	33.9938	Fail
		Vascular Disorders	Flushing	69	83974	20864095	23506	20780121	20840589	69	83905	23437	20756684	0.729109	6.96691	Fail
		Skin And Subcutaneous Tissue Disorders	Rash Erythematous	68	33922	20864095	23506	20830173	20840589	68	33854	23438	20806735	1.78086	23.2735	Fail
		Nervous System Disorders	Balance Disorder	68	61378	20864095	23506	20802717	20840589	68	61310	23438	20779279	0.983352	0.0192017	Fail
		General Disorders And Administration Site Conditions	Injection Site Pain	67	190215	20864095	23506	20673880	20840589	67	190148	23439	20650441	0.312402	102.295	Fail
		Investigations	Heart Rate Increased	66	69133	20864095	23506	20794962	20840589	66	69067	23440	20771522	0.847236	1.82224	Fail
		Skin And Subcutaneous Tissue Disorders	Angioedema	66	41098	20864095	23506	20822997	20840589	66	41032	23440	20799557	1.42611	8.40601	Fail
		Gastrointestinal Disorders	Pancreatitis	65	46658	20864095	23506	20817437	20840589	65	46593	23441	20793996	1.23687	2.95104	Fail
		Skin And Subcutaneous Tissue Disorders	Skin Exfoliation	65	50256	20864095	23506	20813839	20840589	65	50191	23441	20790398	1.1482	1.24479	Fail
		Respiratory, Thoracic And Mediastinal Disorders	Respiratory Failure	65	56995	20864095	23506	20807100	20840589	65	56930	23441	20783659	1.01229	0.00970859	Fail
		Respiratory, Thoracic And Mediastinal Disorders	Productive Cough	64	29543	20864095	23506	20834552	20840589	64	29479	23442	20811110	1.92486	28.4187	Fail
		Respiratory, Thoracic And Mediastinal Disorders	Wheezing	58	31912	20864095	23506	20832183	20840589	58	31854	23448	20808735	1.61434	13.5558	Fail
		Infections And Infestations	Staphylococcal Infection	57	26419	20864095	23506	20837676	20840589	57	26362	23449	20814227	1.91702	24.9817	Fail
		Eye Disorders	Blindness	57	28498	20864095	23506	20835597	20840589	57	28441	23449	20812148	1.77689	19.3491	Fail
		Psychiatric Disorders	Depressed Mood	57	33276	20864095	23506	20830819	20840589	57	33219	23449	20807370	1.52132	10.1814	Fail
		General Disorders And Administration Site Conditions	Swelling Face	56	44161	20864095	23506	20833570	20840589	56	44105	23450	20810120	1.12646	0.795688	Fail
		Cardiac Disorders	Cardiovascular Disorder	56	30525	20864095	23506	20833570	20840589	56	30469	23450	20810120	1.62953	13.6142	Fail
		Cardiac Disorders	Cardiac Disorder	56	68222	20864095	23506	20795873	20840589	56	68166	23450	20772423	0.728369	5.68671	Fail
		Injury, Poisoning And Procedural Complications	Medication Error	54	62548	20864095	23506	20801547	20840589	54	62494	23452	20778095	0.766102	3.86446	Fail
		Psychiatric Disorders	Suicidal Ideation	54	67411	20864095	23506	20796684	20840589	54	67357	23452	20773232	0.710792	6.36987	Fail
		Cardiac Disorders	Arrhythmia	54	44735	20864095	23506	20819360	20840589	54	44681	23452	20795908	1.07152	0.258053	Fail
		Cardiac Disorders	Bradycardia	54	52485	20864095	23506	20811610	20840589	54	52431	23452	20788158	0.913139	0.446842	Fail
		Metabolism And Nutrition Disorders	Dehydration	53	105002	20864095	23506	20759093	20840589	53	104949	23453	20735640	0.447743	36.2661	Fail
		Surgical And Medical Procedures	Surgery	53	30358	20864095	23506	20833737	20840589	53	30305	23453	20810284	1.55058	10.3583	Fail
		Renal And Urinary Disorders	Pollakiuria	53	33863	20864095	23506	20830232	20840589	53	33810	23453	20806779	1.38983	5.79551	Fail
		Injury, Poisoning And Procedural Complications	Intentional Product Misuse	52	74380	20864095	23506	20789715	20840589	52	74328	23454	20766261	0.620272	12.1231	Fail
		Vascular Disorders	Hot Flush	52	43422	20864095	23506	20820673	20840589	52	43370	23454	20797219	1.06303	0.194503	Fail
		Injury, Poisoning And Procedural Complications	Intentional Overdose	51	56121	20864095	23506	20807974	20840589	51	56070	23455	20784519	0.806438	2.37364	Fail
		Infections And Infestations	Fungal Infection	51	22808	20864095	23506	20841287	20840589	51	22757	23455	20817832	1.98695	24.9732	Fail
		Nervous System Disorders	Movement Disorder	51	24764	20864095	23506	20839331	20840589	51	24713	23455	20815876	1.82968	19.1708	Fail
		Cardiac Disorders	Cardiac Arrest	51	80106	20864095	23506	20783989	20840589	51	80055	23455	20760534	0.564824	17.1546	Fail
		General Disorders And Administration Site Conditions	Injection Site Erythema	50	87182	20864095	23506	20776913	20840589	50	87132	23456	20753457	0.508772	23.8002	Fail
		Eye Disorders	Visual Acuity Reduced	50	23239	20864095	23506	20840856	20840589	50	23189	23456	20817400	1.9117	21.7171	Fail
		Psychiatric Disorders	Fear	50	22783	20864095	23506	20841312	20840589	50	22733	23456	20817856	1.95004	23.1171	Fail
		Investigations	Gamma-Glutamyltransferase Increased	49	23030	20864095	23506	20841065	20840589	49	22981	23457	20817608	1.89042	20.5297	Fail
		Respiratory, Thoracic And Mediastinal Disorders	Dysphonia	49	41002	20864095	23506	20823093	20840589	49	40953	23457	20799636	1.06082	0.170993	Fail
		Ear And Labyrinth Disorders	Vertigo	49	49245	20864095	23506	20814850	20840589	49	49196	23457	20791393	0.883075	0.75964	Fail
		Skin And Subcutaneous Tissue Disorders	Stevens-Johnson Syndrome	48	22641	20864095	23506	20841454	20840589	48	22593	23458	20817996	1.88364	19.8768	Fail
		Ear And Labyrinth Disorders	Hypoacusis	48	28888	20864095	23506	20835207	20840589	48	28840	23458	20811749	1.47563	7.35666	Fail
		Injury, Poisoning And Procedural Complications	Incorrect Route Of Product Administration	47	40972	20864095	23506	20823123	20840589	47	40925	23459	20799664	1.01822	0.0153312	Fail
		Psychiatric Disorders	Delirium	47	26945	20864095	23506	20837150	20840589	47	26898	23459	20813691	1.54921	9.14665	Fail
		Psychiatric Disorders	Hallucination	47	61918	20864095	23506	20802177	20840589	47	61871	23459	20778718	0.673507	7.4553	Fail
																352
																277224

## Sheet: COVID-19 HCQ
This is the information of all the adverse events from the FAERS database corresponding to Hydroxychloroquine with the disease indication COVID-19, excluding the small cases. This small case threshold was calculated as .2% of the total case count (X2), in this case this was less than 10 and 10 was used. This slide also shows the statistical analysis process, with column Q determining pass and fai…		Reaction Group	Reaction	Number of Cases	Number of Specific AE Reports	All FAERS Reports	All HCQ Reports	All other AE events	All other drugs in FAERS	a	b	c	d	PPR	Chi-Square				Sum of Cases from Significant AEs from Each Group	Percentage of Total Cases	Total Reports	COVID-19 HCQ	Small Case # Threshold																	Cardiac Disorders	Long Qt Syndrome	52	0.0518962	Cardiac Disorders	Myocardial Infarction	92	0.0602489
		Blood And Lymphatic System Disorders	Thrombocytopenia	28	101087	20864095	1002	20763008	20863093	28	101059	974	20762034	5.76891	110.89	Pass		Blood And Lymphatic System Disorders	40	2.0429	20864095	1002	2.004																	Cardiac Disorders	Atrial Fibrillation	43	0.0429142	Cardiac Disorders	Cardiomyopathy	25	0.016372
		Blood And Lymphatic System Disorders	Hypofibrinogenaemia	12	557	20864095	1002	20863538	20863093	12	545	990	20862548	458.454	5359.61	Pass		Cardiac Disorders	238	12.1553																				Cardiac Disorders	Bradycardia	31	0.0309381	Cardiac Disorders	Cardiac Failure	21	0.0137525
		Cardiac Disorders	Long Qt Syndrome	52	1569	20864095	1002	20862526	20863093	52	1517	950	20861576	713.721	35785.7	Pass		Gastrointestinal Disorders	10	0.510725																				Cardiac Disorders	Cardio-Respiratory Arrest	24	0.0239521	Cardiac Disorders	Cardiac Failure Congestive	19	0.0124427
		Cardiac Disorders	Atrial Fibrillation	43	70551	20864095	1002	20793544	20863093	43	70508	959	20792585	12.6982	464.696	Pass		General Disorders And Administration Site Conditions	204	10.4188																				Cardiac Disorders	Tachycardia	23	0.0229541	Cardiac Disorders	Palpitations	19	0.0124427
		Cardiac Disorders	Bradycardia	31	52485	20864095	1002	20811610	20863093	31	52454	971	20810639	12.3054	322.607	Pass		Hepatobiliary Disorders	231	11.7978																				Cardiac Disorders	Ventricular Tachycardia	14	0.0139721	Cardiac Disorders	Atrioventricular Block Complete	15	0.00982318
		Cardiac Disorders	Cardio-Respiratory Arrest	24	36027	20864095	1002	20828068	20863093	24	36003	978	20827090	13.8798	287.149	Pass		Infections And Infestations	57	2.91113																				Cardiac Disorders	Atrial Flutter	14	0.0139721	Cardiac Disorders	Bradycardia	10	0.00654879
		Cardiac Disorders	Tachycardia	23	90094	20864095	1002	20774001	20863093	23	90071	979	20773022	5.31684	80.9422	Pass		Injury, Poisoning And Procedural Complications	604	30.8478																				Cardiac Disorders	Ventricular Extrasystoles	14	0.0139721	Cardiac Disorders	Cardiac Disorder	10	0.00654879
		Cardiac Disorders	Ventricular Tachycardia	14	17538	20864095	1002	20846557	20863093	14	17524	988	20845569	16.6343	205.731	Pass		Investigations	267	13.6364																				Cardiac Disorders	Tachyarrhythmia	12	0.011976
		Cardiac Disorders	Atrial Flutter	14	6881	20864095	1002	20857214	20863093	14	6867	988	20856226	42.4494	565.656	Pass		Metabolism And Nutrition Disorders	53	2.70684																				Cardiac Disorders	Ventricular Arrhythmia	11	0.010978
		Cardiac Disorders	Ventricular Extrasystoles	14	11880	20864095	1002	20852215	20863093	14	11866	988	20851227	24.566	316.301	Pass		Musculoskeletal And Connective Tissue Disorders	14	0.715015																				Cardiac Disorders	Arrhythmia	10	0.00998004
		Cardiac Disorders	Tachyarrhythmia	12	2077	20864095	1002	20862018	20863093	12	2065	990	20861028	120.996	1419.95	Pass		Nervous System Disorders	14	0.715015																				Cardiac Disorders	Torsade De Pointes	10	0.00998004
		Cardiac Disorders	Ventricular Arrhythmia	11	3561	20864095	1002	20860534	20863093	11	3550	991	20859543	64.5172	685.852	Pass		Psychiatric Disorders	10	0.510725																				Cardiac Disorders	Sinus Bradycardia	10	0.00998004
		Cardiac Disorders	Arrhythmia	10	44735	20864095	1002	20819360	20863093	10	44725	992	20818368	4.65544	28.7577	Pass		Renal And Urinary Disorders	72	3.67722																				Cardiac Disorders	Cardiac Disorder	10	0.00998004
		Cardiac Disorders	Torsade De Pointes	10	7395	20864095	1002	20856700	20863093	10	7385	992	20855708	28.1942	262.035	Pass		Respiratory, Thoracic And Mediastinal Disorders	50	2.55363																				Cardiac Disorders	Cardiac Failure	10	0.00998004
		Cardiac Disorders	Sinus Bradycardia	10	8322	20864095	1002	20855773	20863093	10	8312	992	20854781	25.0499	230.712	Pass		Skin And Subcutaneous Tissue Disorders	72	3.67722
		Cardiac Disorders	Cardiac Disorder	10	68222	20864095	1002	20795873	20863093	10	68212	992	20794881	3.05246	13.8439	Pass		Surgical And Medical Procedures	22	1.1236
		Cardiac Disorders	Cardiac Failure	10	61873	20864095	1002	20802222	20863093	10	61863	992	20801230	3.36574	16.6752	Pass			1958
		Gastrointestinal Disorders	Diarrhoea	10	439532	20864095	1002	20424563	20863093	10	439522	992	20423571	0.473729	5.97207	Fail
		Gastrointestinal Disorders	Pancreatitis Acute	10	16000	20864095	1002	20848095	20863093	10	15990	992	20847103	13.0215	110.999	Pass
		General Disorders And Administration Site Conditions	Drug Interaction	100	135483	20864095	1002	20728612	20863093	100	135383	902	20727710	15.3797	1352.26	Pass
		General Disorders And Administration Site Conditions	Condition Aggravated	64	207304	20864095	1002	20656791	20863093	64	207240	938	20655853	6.43009	296.333	Pass
		General Disorders And Administration Site Conditions	Sudden Death	27	11231	20864095	1002	20852864	20863093	27	11204	975	20851889	50.1766	1298.88	Pass
		General Disorders And Administration Site Conditions	Potentiating Drug Interaction	13	2519	20864095	1002	20861576	20863093	13	2506	989	20860587	108.012	1371.33	Pass
		Hepatobiliary Disorders	Hepatitis	66	34768	20864095	1002	20829327	20863093	66	34702	936	20828391	39.6005	2482.72	Pass
		Hepatobiliary Disorders	Hepatocellular Injury	41	20808	20864095	1002	20843287	20863093	41	20767	961	20842326	41.1075	1602.84	Pass
		Hepatobiliary Disorders	Cholestasis	31	13881	20864095	1002	20850214	20863093	31	13850	971	20849243	46.604	1381.22	Pass
		Hepatobiliary Disorders	Hypertransaminasaemia	28	2015	20864095	1002	20862080	20863093	28	1987	974	20861106	293.407	8046.9	Pass
		Hepatobiliary Disorders	Mixed Liver Injury	23	1072	20864095	1002	20863023	20863093	23	1049	979	20862044	456.524	10230.3	Pass
		Hepatobiliary Disorders	Hepatitis Acute	21	4694	20864095	1002	20859401	20863093	21	4673	981	20858420	93.5695	1915.01	Pass
		Hepatobiliary Disorders	Hyperbilirubinaemia	20	14161	20864095	1002	20849934	20863093	20	14141	982	20848952	29.4483	549.242	Pass
		Hepatobiliary Disorders	Hepatitis Cholestatic	16	5026	20864095	1002	20859069	20863093	16	5010	986	20858083	66.4956	1029.13	Pass
		Hepatobiliary Disorders	Hepatotoxicity	13	13679	20864095	1002	20850416	20863093	13	13666	989	20849427	19.8067	232.075	Pass
		Infections And Infestations	Septic Shock	17	27320	20864095	1002	20836775	20863093	17	27303	985	20835790	12.9643	187.834	Pass
		Infections And Infestations	Covid-19	16	6521	20864095	1002	20857574	20863093	16	6505	986	20856588	51.2134	786.04	Pass
		Infections And Infestations	Rash Pustular	13	5743	20864095	1002	20858352	20863093	13	5730	989	20857363	47.2389	587.211	Pass
		Infections And Infestations	Pneumonia Bacterial	11	4480	20864095	1002	20859615	20863093	11	4469	991	20858624	51.2499	540.749	Pass
		Injury, Poisoning And Procedural Complications	Off Label Use	430	347511	20864095	1002	20516584	20863093	430	347081	572	20516012	25.7958	10409.6	Pass
		Injury, Poisoning And Procedural Complications	Product Use In Unapproved Indication	140	140109	20864095	1002	20723986	20863093	140	139969	862	20723124	20.8261	2657.58	Pass
		Injury, Poisoning And Procedural Complications	Intentional Product Misuse	12	74380	20864095	1002	20789715	20863093	12	74368	990	20788725	3.35974	19.9566	Pass
		Injury, Poisoning And Procedural Complications	Product Use Issue	12	70156	20864095	1002	20793939	20863093	12	70144	990	20792949	3.56206	22.1844	Pass
		Injury, Poisoning And Procedural Complications	Intentional Product Use Issue	10	37422	20864095	1002	20826673	20863093	10	37412	992	20825681	5.56545	37.5085	Pass
		Investigations	Electrocardiogram Qt Prolonged	181	26591	20864095	1002	20837504	20863093	181	26410	821	20836683	142.699	25326.7	Pass
		Investigations	Alanine Aminotransferase Increased	16	59070	20864095	1002	20805025	20863093	16	59054	986	20804039	5.64133	61.2544	Pass
		Investigations	Transaminases Increased	16	14548	20864095	1002	20849547	20863093	16	14532	986	20848561	22.9248	335.36	Pass
		Investigations	Gamma-Glutamyltransferase Increased	15	23030	20864095	1002	20841065	20863093	15	23015	987	20840078	13.5704	174.74	Pass
		Investigations	Aspartate Aminotransferase Increased	15	55708	20864095	1002	20808387	20863093	15	55693	987	20807400	5.60792	56.9303	Pass
		Investigations	Blood Creatinine Increased	14	3554	20864095	1002	20860541	20863093	14	3540	988	20859553	82.3447	1120.76	Pass
		Investigations	Haemoglobin Decreased	10	79168	20864095	1002	20784927	20863093	10	79158	992	20783935	2.63037	10.1426	Pass
		Metabolism And Nutrition Disorders	Hypertriglyceridaemia	40	5243	20864095	1002	20858852	20863093	40	5203	962	20857890	160.073	6276.49	Pass
		Metabolism And Nutrition Disorders	Hypokalaemia	13	37394	20864095	1002	20826701	20863093	13	37381	989	20825712	7.24108	70.0306	Pass
		Musculoskeletal And Connective Tissue Disorders	Rhabdomyolysis	14	38725	20864095	1002	20825370	20863093	14	38711	988	20824382	7.53017	79.4002	Pass
		Nervous System Disorders	Loss Of Consciousness	14	96259	20864095	1002	20767836	20863093	14	96245	988	20766848	3.02873	19.11	Pass
		Psychiatric Disorders	Agitation	10	73654	20864095	1002	20790441	20863093	10	73644	992	20789449	2.82731	11.8503	Pass
		Renal And Urinary Disorders	Acute Kidney Injury	48	143696	20864095	1002	20720399	20863093	48	143648	954	20719445	6.95749	246.474	Pass
		Renal And Urinary Disorders	Renal Failure	14	114943	20864095	1002	20749152	20863093	14	114929	988	20748164	2.53635	13.0992	Pass
		Renal And Urinary Disorders	Anuria	10	9119	20864095	1002	20854976	20863093	10	9109	992	20853984	22.8581	208.881	Pass
		Respiratory, Thoracic And Mediastinal Disorders	Acute Respiratory Distress Syndrome	21	14477	20864095	1002	20849618	20863093	21	14456	981	20848637	30.247	593.431	Pass
		Respiratory, Thoracic And Mediastinal Disorders	Respiratory Failure	15	56995	20864095	1002	20807100	20863093	15	56980	987	20806113	5.48125	55.0914	Pass
		Respiratory, Thoracic And Mediastinal Disorders	Pulmonary Embolism	14	78711	20864095	1002	20785384	20863093	14	78697	988	20784396	3.70408	27.7365	Pass
		Skin And Subcutaneous Tissue Disorders	Rash	31	287444	20864095	1002	20576651	20863093	31	287413	971	20575680	2.24578	21.7196	Pass
		Skin And Subcutaneous Tissue Disorders	Erythema	15	145141	20864095	1002	20718954	20863093	15	145126	987	20717967	2.15207	9.31496	Pass
		Skin And Subcutaneous Tissue Disorders	Purpura	14	11126	20864095	1002	20852969	20863093	14	11112	988	20851981	26.2329	339.548	Pass
		Skin And Subcutaneous Tissue Disorders	Acute Generalised Exanthematous Pustulosis	12	4791	20864095	1002	20859304	20863093	12	4779	990	20858314	52.2824	602.244	Pass
		Surgical And Medical Procedures	Covid-19 Treatment	22	35	20864095	1002	20864060	20863093	22	13	980	20863080	35236.3	287915	Pass
		General Disorders And Administration Site Conditions	Pyrexia	26	299110	20864095	1002	20564985	20863093	26	299084	976	20564009	1.81005	9.56185	Fail
		Skin And Subcutaneous Tissue Disorders	Pruritus	24	300947	20864095	1002	20563148	20863093	24	300923	978	20562170	1.66061	6.39891	Fail
		Gastrointestinal Disorders	Nausea	21	591203	20864095	1002	20272892	20863093	21	591182	981	20271911	0.739621	1.98103	Fail
		General Disorders And Administration Site Conditions	Death	19	524765	20864095	1002	20339330	20863093	19	524746	983	20338347	0.753903	1.56566	Fail
		Gastrointestinal Disorders	Vomiting	14	375438	20864095	1002	20488657	20863093	14	375424	988	20487669	0.776456	0.9175	Fail
		General Disorders And Administration Site Conditions	Malaise	11	250774	20864095	1002	20613321	20863093	11	250763	991	20612330	0.913356	0.0915081	Fail
		General Disorders And Administration Site Conditions	Asthenia	10	304829	20864095	1002	20559266	20863093	10	304819	992	20558274	0.683076	1.49217	Fail
																63

## Sheet: Lupus HCQ
This is the information of all the adverse events from the FAERS database corresponding to Hydroxychloroquine with the disease indication systemic lupus erythematosus, excluding the small cases. This small case threshold was calculated as .2% of the total case count (X2), in this case this was less than 10 and 10 was used. This slide also shows the statistical analysis process, with column Q dete…		Reaction Group	Reaction	Number of Cases	Number of Specific AE Reports	All FAERS Reports	All Lupus HCQ Reports	All other AE events	All other drugs in FAERS	a	b	c	d	PPR	Chi-Square				Sum of Cases from Significant AEs from Each Group	Percentage of Total Cases	Total Reports	Lupus HCQ	Small Case # Threshold
		Blood And Lymphatic System Disorders	Anaemia	29	149778	20864095	1527	20714317	20862568	29	149749	1498	20712819	2.64584	29.8987	Pass		Blood And Lymphatic System Disorders	97	1.73586	20864095	1527	3.054
		Blood And Lymphatic System Disorders	Leukopenia	20	61319	20864095	1527	20802776	20862568	20	61299	1507	20801269	4.45764	53.7801	Pass		Cardiac Disorders	211	3.77595
		Blood And Lymphatic System Disorders	Agranulocytosis	20	17591	20864095	1527	20846504	20862568	20	17571	1507	20844997	15.5511	272.229	Pass		Ear And Labyrinth Disorders	11	0.19685
		Blood And Lymphatic System Disorders	Pancytopenia	18	43252	20864095	1527	20820843	20862568	18	43234	1509	20819334	5.68821	69.6677	Pass		Eye Disorders	171	3.06013
		Blood And Lymphatic System Disorders	Iron Deficiency Anaemia	10	11785	20864095	1527	20852310	20862568	10	11775	1517	20850793	11.6029	96.8637	Pass		Gastrointestinal Disorders	65	1.16321
		Cardiac Disorders	Myocardial Infarction	92	162427	20864095	1527	20701668	20862568	92	162335	1435	20700233	7.74291	544.16	Pass		General Disorders And Administration Site Conditions	1143	20.4545
		Cardiac Disorders	Cardiomyopathy	25	13215	20864095	1527	20850880	20862568	25	13190	1502	20849378	25.8955	597.599	Pass		Hepatobiliary Disorders	13	0.232641
		Cardiac Disorders	Cardiac Failure	21	61873	20864095	1527	20802222	20862568	21	61852	1506	20800716	4.63868	60.0973	Pass		Immune System Disorders	83	1.48533
		Cardiac Disorders	Cardiac Failure Congestive	19	78831	20864095	1527	20785264	20862568	19	78812	1508	20783756	3.29375	30.4574	Pass		Infections And Infestations	503	9.00143
		Cardiac Disorders	Palpitations	19	98996	20864095	1527	20765099	20862568	19	98977	1508	20763591	2.6227	19.1629	Pass		Injury, Poisoning And Procedural Complications	586	10.4868
		Cardiac Disorders	Atrioventricular Block Complete	15	6952	20864095	1527	20857143	20862568	15	6937	1512	20855631	29.5426	412.891	Pass		Investigations	513	9.18039
		Cardiac Disorders	Bradycardia	10	52485	20864095	1527	20811610	20862568	10	52475	1517	20810093	2.60361	9.89996	Pass		Metabolism And Nutrition Disorders	13	0.232641
		Cardiac Disorders	Cardiac Disorder	10	68222	20864095	1527	20795873	20862568	10	68212	1517	20794356	2.00294	5.0378	Pass		Musculoskeletal And Connective Tissue Disorders	538	9.62777
		Ear And Labyrinth Disorders	Tinnitus	11	40457	20864095	1527	20823638	20862568	11	40446	1516	20822122	3.71574	21.87	Pass		Nervous System Disorders	139	2.48747
		Eye Disorders	Visual Impairment	41	99898	20864095	1527	20764197	20862568	41	99857	1486	20762711	5.60963	155.987	Pass		Pregnancy, Puerperium And Perinatal Conditions	43	0.769506
		Eye Disorders	Vision Blurred	30	94934	20864095	1527	20769161	20862568	30	94904	1497	20767664	4.31882	76.8365	Pass		Product Issues	13	0.232641
		Eye Disorders	Cataract	30	38128	20864095	1527	20825967	20862568	30	38098	1497	20824470	10.7584	265.817	Pass		Renal And Urinary Disorders	232	4.15175
		Eye Disorders	Visual Acuity Reduced	19	23239	20864095	1527	20840856	20862568	19	23220	1508	20839348	11.1794	176.161	Pass		Respiratory, Thoracic And Mediastinal Disorders	388	6.94345
		Eye Disorders	Blindness	19	28498	20864095	1527	20835597	20862568	19	28479	1508	20834089	9.11502	137.366	Pass		Skin And Subcutaneous Tissue Disorders	418	7.48031
		Eye Disorders	Retinopathy	18	2885	20864095	1527	20861210	20862568	18	2867	1509	20859701	85.7775	1499	Pass		Social Circumstances	12	0.214746
		Eye Disorders	Maculopathy	14	1856	20864095	1527	20862239	20862568	14	1842	1513	20860726	103.841	1415.27	Pass		Surgical And Medical Procedures	64	1.14531
		Gastrointestinal Disorders	Stomatitis	65	43982	20864095	1527	20820113	20862568	65	43917	1462	20818651	20.2213	1188.35	Pass		Vascular Disorders	332	5.9413
		General Disorders And Administration Site Conditions	Drug Ineffective	240	944146	20864095	1527	19919949	20862568	240	943906	1287	19918662	3.47385	442.739	Pass			5588
		General Disorders And Administration Site Conditions	Pain	238	409593	20864095	1527	20454502	20862568	238	409355	1289	20453213	7.94338	1472.56	Pass
		General Disorders And Administration Site Conditions	Apparent Death	190	1343	20864095	1527	20862752	20862568	190	1153	1337	20861415	2251.4	366946	Pass
		General Disorders And Administration Site Conditions	Terminal State	83	4435	20864095	1527	20859660	20862568	83	4352	1444	20858216	260.566	21064.1	Pass
		General Disorders And Administration Site Conditions	Pyrexia	78	299110	20864095	1527	20564985	20862568	78	299032	1449	20563536	3.56374	145.913	Pass
		General Disorders And Administration Site Conditions	Feeling Abnormal	74	171666	20864095	1527	20692429	20862568	74	171592	1453	20690976	5.89201	302.931	Pass
		General Disorders And Administration Site Conditions	Drug Intolerance	65	50965	20864095	1527	20813130	20862568	65	50900	1462	20811668	17.4471	1008.97	Pass
		General Disorders And Administration Site Conditions	Condition Aggravated	63	207304	20864095	1527	20656791	20862568	63	207241	1464	20655327	4.1533	152.294	Pass
		General Disorders And Administration Site Conditions	Malaise	43	250774	20864095	1527	20613321	20862568	43	250731	1484	20611837	2.34309	33.5017	Pass
		General Disorders And Administration Site Conditions	Drug Interaction	24	135483	20864095	1527	20728612	20862568	24	135459	1503	20727109	2.42065	20.1375	Pass
		General Disorders And Administration Site Conditions	Oedema	14	58570	20864095	1527	20805525	20862568	14	58556	1513	20804012	3.26652	22.0739	Pass
		General Disorders And Administration Site Conditions	Chest Discomfort	11	67498	20864095	1527	20796597	20862568	11	67487	1516	20795081	2.2269	7.45845	Pass
		General Disorders And Administration Site Conditions	Feeling Hot	10	42154	20864095	1527	20821941	20862568	10	42144	1517	20820424	3.24185	15.5309	Pass
		General Disorders And Administration Site Conditions	Swelling	10	65688	20864095	1527	20798407	20862568	10	65678	1517	20796890	2.08022	5.62623	Pass
		Hepatobiliary Disorders	Hepatitis	13	34768	20864095	1527	20829327	20862568	13	34755	1514	20827813	5.1104	43.0347	Pass
		Immune System Disorders	Drug Hypersensitivity	72	135357	20864095	1527	20728738	20862568	72	135285	1455	20727283	7.27129	391.769	Pass
		Immune System Disorders	Anaphylactic Reaction	11	34527	20864095	1527	20829568	20862568	11	34516	1516	20828052	4.35413	28.4598	Pass
		Infections And Infestations	Diverticulitis	200	18266	20864095	1527	20845829	20862568	200	18066	1327	20844502	151.25	29550.4	Pass
		Infections And Infestations	Sepsis	141	90699	20864095	1527	20773396	20862568	141	90558	1386	20772010	21.2726	2731.71	Pass
		Infections And Infestations	Herpes Zoster	77	37883	20864095	1527	20826212	20862568	77	37806	1450	20824762	27.8265	1990.98	Pass
		Infections And Infestations	Intestinal Sepsis	40	115	20864095	1527	20863980	20862568	40	75	1487	20862493	7286.64	190035	Pass
		Infections And Infestations	Pneumonia	21	1885	20864095	1527	20862210	20862568	21	1864	1506	20860704	153.923	3155.25	Pass
		Infections And Infestations	Bronchitis	13	58331	20864095	1527	20805764	20862568	13	58318	1514	20804250	3.04558	17.9071	Pass
		Infections And Infestations	Sinusitis	11	68602	20864095	1527	20795493	20862568	11	68591	1516	20793977	2.19106	7.14441	Pass
		Injury, Poisoning And Procedural Complications	Off Label Use	220	347511	20864095	1527	20516584	20862568	220	347291	1307	20515277	8.65482	1513.75	Pass
		Injury, Poisoning And Procedural Complications	Intentional Product Use Issue	110	37422	20864095	1527	20826673	20862568	110	37312	1417	20825256	40.2785	4208.53	Pass
		Injury, Poisoning And Procedural Complications	Contraindicated Product Administered	67	12750	20864095	1527	20851345	20862568	67	12683	1460	20849885	72.1741	4680.74	Pass
		Injury, Poisoning And Procedural Complications	Exposure During Pregnancy	66	74289	20864095	1527	20789806	20862568	66	74223	1461	20788345	12.1488	677.066	Pass
		Injury, Poisoning And Procedural Complications	Maternal Exposure During Pregnancy	33	74289	20864095	1527	20789806	20862568	33	74256	1494	20788312	6.07171	140.239	Pass
		Injury, Poisoning And Procedural Complications	Toxicity To Various Agents	32	125154	20864095	1527	20738941	20862568	32	125122	1495	20737446	3.49418	57.3009	Pass
		Injury, Poisoning And Procedural Complications	Product Use In Unapproved Indication	28	140109	20864095	1527	20723986	20862568	28	140081	1499	20722487	2.73091	30.92	Pass
		Injury, Poisoning And Procedural Complications	Foetal Exposure During Pregnancy	16	45090	20864095	1527	20819005	20862568	16	45074	1511	20817494	4.84979	48.9842	Pass
		Injury, Poisoning And Procedural Complications	Maternal Drugs Affecting Foetus	14	20249	20864095	1527	20843846	20862568	14	20235	1513	20842333	9.45265	105.848	Pass
		Investigations	Red Blood Cell Sedimentation Rate Increased	125	10483	20864095	1527	20853612	20862568	125	10358	1402	20852210	164.878	20127.8	Pass
		Investigations	C-Reactive Protein Increased	110	23702	20864095	1527	20840393	20862568	110	23592	1417	20838976	63.7025	6765.18	Pass
		Investigations	C-Reactive Protein Abnormal	86	2151	20864095	1527	20861944	20862568	86	2065	1441	20860503	568.993	46816.8	Pass
		Investigations	Haemoglobin Decreased	68	79168	20864095	1527	20784927	20862568	68	79100	1459	20783468	11.7452	670.434	Pass
		Investigations	Weight Decreased	40	190890	20864095	1527	20673205	20862568	40	190850	1487	20671718	2.8635	48.9464	Pass
		Investigations	Hepatic Enzyme Increased	14	40560	20864095	1527	20823535	20862568	14	40546	1513	20822022	4.71747	41.0779	Pass
		Investigations	Platelet Count Decreased	14	69767	20864095	1527	20794328	20862568	14	69753	1513	20792815	2.74217	15.5447	Pass
		Investigations	Electrocardiogram Qt Prolonged	13	26591	20864095	1527	20837504	20862568	13	26578	1514	20835990	6.68267	62.8694	Pass
		Investigations	Rheumatoid Factor Positive	13	1358	20864095	1527	20862737	20862568	13	1345	1514	20861223	132.053	1674.72	Pass
		Investigations	Liver Function Test Abnormal	10	34322	20864095	1527	20829773	20862568	10	34312	1517	20828256	3.98183	22.36	Pass
		Investigations	Blood Creatinine Increased	10	63873	20864095	1527	20800222	20862568	10	63863	1517	20798705	2.13934	6.0854	Pass
		Investigations	Alanine Aminotransferase Increased	10	59070	20864095	1527	20805025	20862568	10	59060	1517	20803508	2.31332	7.47588	Pass
		Metabolism And Nutrition Disorders	Hypokalaemia	13	37394	20864095	1527	20826701	20862568	13	37381	1514	20825187	4.7514	38.5599	Pass
		Musculoskeletal And Connective Tissue Disorders	Joint Swelling	200	68668	20864095	1527	20795427	20862568	200	68468	1327	20794100	39.909	7589.7	Pass
		Musculoskeletal And Connective Tissue Disorders	Systemic Lupus Erythematosus	89	18054	20864095	1527	20846041	20862568	89	17965	1438	20844603	67.6849	5823.48	Pass
		Musculoskeletal And Connective Tissue Disorders	Arthropathy	54	34803	20864095	1527	20829292	20862568	54	34749	1473	20827819	21.2315	1041.16	Pass
		Musculoskeletal And Connective Tissue Disorders	Arthralgia	47	282071	20864095	1527	20582024	20862568	47	282024	1480	20580544	2.27688	34.1113	Pass
		Musculoskeletal And Connective Tissue Disorders	Rheumatoid Arthritis	29	64809	20864095	1527	20799286	20862568	29	64780	1498	20797788	6.11626	124.444	Pass
		Musculoskeletal And Connective Tissue Disorders	Muscular Weakness	24	80533	20864095	1527	20783562	20862568	24	80509	1503	20782059	4.07282	55.8394	Pass
		Musculoskeletal And Connective Tissue Disorders	Myalgia	23	144755	20864095	1527	20719340	20862568	23	25104	1504	20717836	12.4456	242.169	Pass
		Musculoskeletal And Connective Tissue Disorders	Osteoarthritis	17	25127	20864095	1527	20838968	20862568	17	25110	1510	20837458	9.24977	125.15	Pass
		Musculoskeletal And Connective Tissue Disorders	Synovitis	16	2509	20864095	1527	20861586	20862568	16	2493	1511	20860075	87.6852	1362.57	Pass
		Musculoskeletal And Connective Tissue Disorders	Bone Erosion	15	1763	20864095	1527	20862332	20862568	15	1748	1512	20860820	117.241	1714.18	Pass
		Musculoskeletal And Connective Tissue Disorders	Myopathy	14	9726	20864095	1527	20854369	20862568	14	9712	1513	20852856	19.6946	248.194	Pass
		Musculoskeletal And Connective Tissue Disorders	Neck Pain	10	39837	20864095	1527	20824258	20862568	10	39827	1517	20822741	3.43045	17.2482	Pass
		Nervous System Disorders	Headache	58	491716	20864095	1527	20372379	20862568	58	39779	1469	20370910	19.4891	1017.85	Pass
		Nervous System Disorders	Visual Field Defect	23	8643	20864095	1527	20855452	20862568	23	8620	1504	20853948	36.4543	791.298	Pass
		Nervous System Disorders	Balance Disorder	14	61378	20864095	1527	20802717	20862568	14	61364	1513	20801204	3.11705	20.1849	Pass
		Nervous System Disorders	Syncope	12	94677	20864095	1527	20769418	20862568	12	51402	1515	20767903	3.18294	18.0056	Pass
		Nervous System Disorders	Burning Sensation	12	51414	20864095	1527	20812681	20862568	12	51402	1515	20811166	3.18955	18.0773	Pass
		Nervous System Disorders	Cognitive Disorder	10	36250	20864095	1527	20827845	20862568	10	36240	1517	20826328	3.76999	20.3823	Pass
		Nervous System Disorders	Head Discomfort	10	52485	20864095	1527	20811610	20862568	10	52475	1517	20810093	2.60361	9.89996	Pass
		Pregnancy, Puerperium And Perinatal Conditions	Premature Baby	16	22714	20864095	1527	20841381	20862568	16	22698	1511	20839870	9.63077	123.801	Pass
		Pregnancy, Puerperium And Perinatal Conditions	Foetal Death	14	5593	20864095	1527	20858502	20862568	14	5579	1513	20856989	34.2847	451.383	Pass
		Pregnancy, Puerperium And Perinatal Conditions	Premature Delivery	13	9275	20864095	1527	20854820	20862568	13	9262	1514	20853306	19.1764	223.757	Pass
		Product Issues	Product Substitution Issue	13	39131	20864095	1527	20824964	20862568	13	39118	1514	20823450	4.54041	35.944	Pass
		Renal And Urinary Disorders	Renal Failure	194	114943	20864095	1527	20749152	20862568	194	114749	1333	20747819	23.0984	4117.24	Pass
		Renal And Urinary Disorders	Renal Impairment	15	59653	20864095	1527	20804442	20862568	15	59638	1512	20802930	3.43635	25.9781	Pass
		Renal And Urinary Disorders	Proteinuria	13	12681	20864095	1527	20851414	20862568	13	12668	1514	20849900	14.0205	157.128	Pass
		Renal And Urinary Disorders	Nephrotic Syndrome	10	6117	20864095	1527	20857978	20862568	10	6107	1517	20856461	22.3718	203.891	Pass
		Respiratory, Thoracic And Mediastinal Disorders	Pulmonary Embolism	197	78711	20864095	1527	20785384	20862568	197	78514	1330	20784054	34.2806	6373.13	Pass
		Respiratory, Thoracic And Mediastinal Disorders	Pulmonary Thrombosis	118	6258	20864095	1527	20857837	20862568	118	6140	1409	20856428	262.568	30176.8	Pass
		Respiratory, Thoracic And Mediastinal Disorders	Interstitial Lung Disease	61	30327	20864095	1527	20833768	20862568	61	30266	1466	20832302	27.5362	1559.05	Pass
		Respiratory, Thoracic And Mediastinal Disorders	Pleural Effusion	12	48587	20864095	1527	20815508	20862568	12	48575	1515	20813993	3.37518	20.0994	Pass
		Skin And Subcutaneous Tissue Disorders	Urticaria	77	166190	20864095	1527	20697905	20862568	77	166113	1450	20696455	6.33309	348.422	Pass
		Skin And Subcutaneous Tissue Disorders	Photosensitivity Reaction	63	17395	20864095	1527	20846700	20862568	63	17332	1464	20845236	49.6616	2995.57	Pass
		Skin And Subcutaneous Tissue Disorders	Rash	54	287444	20864095	1527	20576651	20862568	54	287390	1473	20575178	2.56715	52.3728	Pass
		Skin And Subcutaneous Tissue Disorders	Pruritus	48	300947	20864095	1527	20563148	20862568	48	300899	1479	20561669	2.17946	31.0814	Pass
		Skin And Subcutaneous Tissue Disorders	Erythema	32	33922	20864095	1527	20830173	20862568	32	33890	1495	20828678	12.9005	351.537	Pass
		Skin And Subcutaneous Tissue Disorders	Drug Eruption	32	10983	20864095	1527	20853112	20862568	32	10951	1495	20851617	39.9232	1211.44	Pass
		Skin And Subcutaneous Tissue Disorders	Toxic Skin Eruption	22	7644	20864095	1527	20856451	20862568	22	7622	1505	20854946	39.4351	822.058	Pass
		Skin And Subcutaneous Tissue Disorders	Rash Maculo-Papular	17	30386	20864095	1527	20833709	20862568	17	30369	1510	20832199	7.64799	98.3268	Pass
		Skin And Subcutaneous Tissue Disorders	Erythema Multiforme	15	11801	20864095	1527	20852294	20862568	15	11786	1512	20850782	17.3882	231.521	Pass
		Skin And Subcutaneous Tissue Disorders	Skin Lesion	13	17483	20864095	1527	20846612	20862568	13	17470	1514	20845098	10.1667	107.456	Pass
		Skin And Subcutaneous Tissue Disorders	Stevens-Johnson Syndrome	12	22641	20864095	1527	20841454	20862568	12	22629	1515	20839939	7.2451	64.6334	Pass
		Skin And Subcutaneous Tissue Disorders	Acute Generalised Exanthematous Pustulosis	11	4791	20864095	1527	20859304	20862568	11	4780	1516	20857788	31.4408	323.529	Pass
		Skin And Subcutaneous Tissue Disorders	Rash Erythematous	11	33922	20864095	1527	20830173	20862568	11	33911	1516	20828657	4.43181	29.27	Pass
		Skin And Subcutaneous Tissue Disorders	Cutaneous Lupus Erythematosus	11	1670	20864095	1527	20862425	20862568	11	1659	1516	20860909	90.5889	968.257	Pass
		Social Circumstances	Loss Of Personal Independence In Daily Activities	12	36877	20864095	1527	20827218	20862568	12	36865	1515	20825703	4.44729	32.1121	Pass
		Surgical And Medical Procedures	Knee Arthroplasty	22	10480	20864095	1527	20853615	20862568	22	10458	1505	20852110	28.7411	588.128	Pass
		Surgical And Medical Procedures	Joint Arthroplasty	21	1209	20864095	1527	20862886	20862568	21	1188	1506	20861380	241.508	4942.68	Pass
		Surgical And Medical Procedures	Stent Placement	21	5912	20864095	1527	20858183	20862568	21	5891	1506	20856677	48.7034	977.994	Pass
		Vascular Disorders	Deep Vein Thrombosis	197	56292	20864095	1527	20807803	20862568	197	56095	1330	20806473	47.9812	9055.11	Pass
		Vascular Disorders	Thrombosis	123	55058	20864095	1527	20809037	20862568	123	54935	1404	20807633	30.5904	3522.07	Pass
		Vascular Disorders	Vasculitis	12	11692	20864095	1527	20852403	20862568	12	11680	1515	20850888	14.0368	145.228	Pass
		Musculoskeletal And Connective Tissue Disorders	Arthritis	16	184372	20864095	1527	20679723	20862568	16	184356	1511	20678212	1.18575	0.469658	Fail
		Gastrointestinal Disorders	Nausea	65	591203	20864095	1527	20272892	20862568	65	591138	1462	20271430	1.50229	11.2332	Fail
		General Disorders And Administration Site Conditions	Fatigue	47	485873	20864095	1527	20378222	20862568	47	485826	1480	20376742	1.32174	3.76835	Fail
		Gastrointestinal Disorders	Vomiting	41	375438	20864095	1527	20488657	20862568	41	375397	1486	20487171	1.49218	6.77723	Fail
		Gastrointestinal Disorders	Diarrhoea	40	439532	20864095	1527	20424563	20862568	40	439492	1487	20423076	1.24348	1.9478	Fail
		Respiratory, Thoracic And Mediastinal Disorders	Dyspnoea	39	441619	20864095	1527	20422476	20862568	39	441580	1488	20420988	1.20666	1.41005	Fail
		General Disorders And Administration Site Conditions	Asthenia	35	304829	20864095	1527	20559266	20862568	35	304794	1492	20557774	1.56888	7.32596	Fail
		Nervous System Disorders	Dizziness	32	404319	20864095	1527	20459776	20862568	32	404287	1495	20458281	1.08141	0.19996	Fail
		Gastrointestinal Disorders	Abdominal Pain	28	207604	20864095	1527	20656491	20862568	28	207576	1499	20654992	1.84293	10.9023	Fail
		Psychiatric Disorders	Insomnia	25	215598	20864095	1527	20648497	20862568	25	215573	1502	20646995	1.58443	5.44501	Fail
		General Disorders And Administration Site Conditions	Death	20	524765	20864095	1527	20339330	20862568	20	524745	1507	20337823	0.520727	9.04964	Fail
		Psychiatric Disorders	Depression	20	195372	20864095	1527	20668723	20862568	20	195352	1507	20667216	1.39875	2.29476	Fail
		General Disorders And Administration Site Conditions	Chest Pain	19	176321	20864095	1527	20687774	20862568	19	176302	1508	20686266	1.4724	2.90391	Fail
		General Disorders And Administration Site Conditions	Gait Disturbance	18	145131	20864095	1527	20718964	20862568	18	145113	1509	20717455	1.69471	5.16131	Fail
		Injury, Poisoning And Procedural Complications	Fall	18	225686	20864095	1527	20638409	20862568	18	225668	1509	20636900	1.08976	0.134526	Fail
		Vascular Disorders	Hypotension	18	172848	20864095	1527	20691247	20862568	18	172830	1509	20689738	1.42293	2.28132	Fail
		Psychiatric Disorders	Confusional State	18	143807	20864095	1527	20720288	20862568	18	143789	1509	20718779	1.71031	5.34621	Fail
		Metabolism And Nutrition Disorders	Decreased Appetite	17	170458	20864095	1527	20693637	20862568	17	170441	1510	20692127	1.36271	1.65457	Fail
		Renal And Urinary Disorders	Acute Kidney Injury	15	143696	20864095	1527	20720399	20862568	15	143681	1512	20718887	1.42633	1.92452	Fail
		Nervous System Disorders	Paraesthesia	15	142178	20864095	1527	20721917	20862568	15	142163	1512	20720405	1.44156	2.04252	Fail
		Vascular Disorders	Hypertension	14	168759	20864095	1527	20695336	20862568	14	168745	1513	20693823	1.13351	0.221937	Fail
		Infections And Infestations	Urinary Tract Infection	13	110781	20864095	1527	20753314	20862568	13	110768	1514	20751800	1.60346	2.96785	Fail
		Nervous System Disorders	Hypoaesthesia	13	113814	20864095	1527	20750281	20862568	13	113801	1514	20748767	1.56072	2.63294	Fail
		Blood And Lymphatic System Disorders	Thrombocytopenia	12	101087	20864095	1527	20763008	20862568	12	101075	1515	20761493	1.62206	2.8763	Fail
		General Disorders And Administration Site Conditions	Oedema Peripheral	11	123722	20864095	1527	20740373	20862568	11	123711	1516	20738857	1.21482	0.420326	Fail
		Investigations	Weight Increased	11	166483	20864095	1527	20697612	20862568	11	166472	1516	20696096	0.902776	0.116093	Fail
		Musculoskeletal And Connective Tissue Disorders	Muscle Spasms	10	135251	20864095	1527	20728844	20862568	10	135241	1517	20727327	1.01023	0.00104266	Fail
		Investigations	Heart Rate Increased	10	69133	20864095	1527	20794962	20862568	10	69123	1517	20793445	1.97654	4.8401	Fail
		Investigations	White Blood Cell Count Decreased	10	68817	20864095	1527	20795278	20862568	10	68807	1517	20793761	1.98562	4.90789	Fail
		Respiratory, Thoracic And Mediastinal Disorders	Cough	10	186433	20864095	1527	20677662	20862568	10	186423	1517	20676145	0.732874	0.982377	Fail
		Renal And Urinary Disorders	Lupus Nephritis	10	186433	20864095	1527	20677662	20862568	10	186423	1517	20676145	0.732874	0.982377	Fail
		Gastrointestinal Disorders	Dyspepsia	10	84141	20864095	1527	20779954	20862568	10	84131	1517	20778437	1.62395	2.40675	Fail
		Gastrointestinal Disorders	Dysphagia	10	74661	20864095	1527	20789434	20862568	10	74651	1517	20787917	1.83018	3.77874	Fail
		Gastrointestinal Disorders	Constipation	10	147162	20864095	1527	20716933	20862568	10	147152	1517	20715416	0.928459	0.0555132	Fail
		Gastrointestinal Disorders	Abdominal Pain Upper	10	137501	20864095	1527	20726594	20862568	10	137491	1517	20725077	0.993698	0.000402281	Fail
		Cardiac Disorders	Tachycardia	10	90094	20864095	1527	20774001	20862568	10	90084	1517	20772484	1.51663	1.76733	Fail
		Psychiatric Disorders	Anxiety	10	219511	20864095	1527	20644584	20862568	10	219501	1517	20643067	0.622432	2.31457	Fail
		Pregnancy, Puerperium And Perinatal Conditions	Foetal Growth Restriction	10	219511	20864095	1527	20644584	20862568	10	219501	1517	20643067	0.622432	2.31457	Fail
		Product Issues	Product Quality Issue	10	115177	20864095	1527	20748918	20862568	10	115167	1517	20747401	1.18632	0.294218	Fail
																120

## Sheet: All CQ
This is the information of all the adverse events from the FAERS database corresponding to Chloroquine, excluding the small cases. This small case threshold was calculated as .2% of the total case count (X2), in this case this was less than 10 and 10 was used. This slide also shows the statistical analysis process, with column Q determining pass and fail based on the threholds discussed in the pa…		Reaction Group	Reaction	Number of Cases	Number of Specific AE Reports	All FAERS Reports	All CQ Reports	All other AE events	All other drugs in FAERS	a	b	c	d	PPR	Chi-Square			Sum of Cases from Significant AEs from Each Group			Total Reports	CQ cases	Small Case # Threshold
		Blood And Lymphatic System Disorders	Methaemoglobinaemia	12	1887	20864095	792	20862208	20863303	12	1875	780	20861428	168.592	1986.65	Pass		12			20864095	792	1.584
		Cardiac Disorders	Atrioventricular Block Complete	42	6952	20864095	792	20857143	20863303	42	6910	750	20856393	160.114	6603.13	Pass		220
		Cardiac Disorders	Cardiac Arrest	33	80106	20864095	792	20783989	20863303	33	80073	759	20783230	10.8564	296.317	Pass
		Cardiac Disorders	Cardiomyopathy	22	13215	20864095	792	20850880	20863303	22	13193	770	20850110	43.9276	921.954	Pass
		Cardiac Disorders	Ventricular Fibrillation	22	12512	20864095	792	20851583	20863303	22	12490	770	20850813	46.4	976.142	Pass
		Cardiac Disorders	Cardiotoxicity	15	4329	20864095	792	20859766	20863303	15	4314	777	20858989	91.5944	1339.7	Pass
		Cardiac Disorders	Cardiac Failure Congestive	14	78831	20864095	792	20785264	20863303	14	78817	778	20784486	4.67914	40.6463	Pass
		Cardiac Disorders	Ventricular Hypertrophy	14	3696	20864095	792	20860399	20863303	14	3682	778	20859621	100.162	1369.44	Pass
		Cardiac Disorders	Restrictive Cardiomyopathy	14	241	20864095	792	20863854	20863303	14	227	778	20863076	1624.65	21397.7	Pass
		Cardiac Disorders	Cardio-Respiratory Arrest	12	36027	20864095	792	20828068	20863303	12	36015	780	20827288	8.77719	82.809	Pass
		Cardiac Disorders	Cardiac Failure	12	61873	20864095	792	20802222	20863303	12	61861	780	20801442	5.11002	39.7788	Pass
		Cardiac Disorders	Ventricular Tachycardia	10	17538	20864095	792	20846557	20863303	10	17528	782	20845775	15.0288	130.989	Pass
		Cardiac Disorders	Bradycardia	10	52485	20864095	792	20811610	20863303	10	52475	782	20810828	5.02002	32.2673	Pass
		Ear And Labyrinth Disorders	Tinnitus	18	40457	20864095	792	20823638	20863303	18	40439	774	20822864	11.7255	176.858	Pass		18
		Eye Disorders	Retinal Disorder	31	3139	20864095	792	20860956	20863303	31	3108	761	20860195	262.747	8004.67	Pass		130
		Eye Disorders	Visual Impairment	23	99898	20864095	792	20764197	20863303	23	99875	769	20763428	6.06637	97.7636	Pass
		Eye Disorders	Blindness	17	28408	20864095	792	20835687	20863303	17	28391	775	20834912	15.7734	235.406	Pass
		Eye Disorders	Uveitis	15	7194	20864095	792	20856901	20863303	15	7179	777	20856124	55.0409	794.5	Pass
		Eye Disorders	Amblyopia	12	13286	20864095	792	20850809	20863303	12	13274	780	20850029	23.8143	262.205	Pass
		Eye Disorders	Visual Acuity Reduced	11	23239	20864095	792	20840856	20863303	11	23228	781	20840075	12.4749	116.181	Pass
		Eye Disorders	Retinopathy	11	2885	20864095	792	20861210	20863303	11	2874	781	20860429	100.824	1083.18	Pass
		Eye Disorders	Vision Blurred	10	94934	20864095	792	20769161	20863303	10	94924	782	20768379	2.77512	11.4054	Pass
		Gastrointestinal Disorders	Vomiting	44	375438	20864095	792	20488657	20863303	44	375394	748	20487909	3.08762	63.2362	Pass		70
		Gastrointestinal Disorders	Abdominal Pain	26	207604	20864095	792	20656491	20863303	26	207578	766	20655725	3.29951	42.0808	Pass
		General Disorders And Administration Site Conditions	Pyrexia	31	299110	20864095	792	20564985	20863303	31	299079	761	20564224	2.73045	34.4882	Pass		76
		General Disorders And Administration Site Conditions	Asthenia	27	304829	20864095	792	20559266	20863303	27	304802	765	20558501	2.33348	20.8778	Pass
		General Disorders And Administration Site Conditions	Drug Interaction	18	135483	20864095	792	20728612	20863303	18	135465	774	20727838	3.50028	32.3534	Pass
		Hepatobiliary Disorders	Hepatomegaly	13	10743	20864095	792	20853352	20863303	13	10730	779	20852573	31.9155	389.038	Pass		24
		Hepatobiliary Disorders	Hepatitis	11	34768	20864095	792	20829327	20863303	11	34757	781	20828546	8.33697	71.1222	Pass
		Infections And Infestations	Pneumonia	21	246338	20864095	792	20617757	20863303	21	246317	771	20616986	2.24586	14.6858	Pass		21
		Injury, Poisoning And Procedural Complications	Toxicity To Various Agents	44	125154	20864095	792	20738941	20863303	44	125110	748	20738193	9.26443	326.227	Pass		115
		Injury, Poisoning And Procedural Complications	Intentional Overdose	32	56121	20864095	792	20807974	20863303	32	56089	760	20807214	15.029	419.948	Pass
		Injury, Poisoning And Procedural Complications	Overdose	21	138131	20864095	792	20725964	20863303	21	138110	771	20725193	4.00546	47.6658	Pass
		Injury, Poisoning And Procedural Complications	Product Use In Unapproved Indication	18	140109	20864095	792	20723986	20863303	18	140091	774	20723212	3.3847	30.4432	Pass
		Investigations	Electrocardiogram Qt Prolonged	13	26591	20864095	792	20837504	20863303	13	26578	779	20836725	12.8848	142.624	Pass		13
		Metabolism And Nutrition Disorders	Hypokalaemia	20	37394	20864095	792	20826701	20863303	20	37374	772	20825929	14.0967	243.66	Pass		35
		Metabolism And Nutrition Disorders	Decreased Appetite	15	170458	20864095	792	20693637	20863303	15	170443	777	20692860	2.3183	11.3364	Pass		49
		Musculoskeletal And Connective Tissue Disorders	Myopathy	17	9726	20864095	792	20693637	20863303	17	170441	775	20692862	2.62744	17.2761	Pass
		Musculoskeletal And Connective Tissue Disorders	Polyarthritis	16	3149	20864095	792	20860946	20863303	16	3133	776	20860170	134.529	2110.13	Pass
		Musculoskeletal And Connective Tissue Disorders	Muscular Weakness	16	80533	20864095	792	20783562	20863303	16	80517	776	20782786	5.23468	55.0129	Pass
		Nervous System Disorders	Loss Of Consciousness	23	96259	20864095	792	20767836	20863303	23	96236	769	20767067	6.29576	102.906	Pass		119
		Nervous System Disorders	Seizure	19	156200	20864095	792	20707895	20863303	19	156181	773	20707122	3.20467	29.0314	Pass
		Nervous System Disorders	Syncope	18	94677	20864095	792	20769418	20863303	18	94659	774	20768644	5.0092	58.0113	Pass
		Nervous System Disorders	Visual Field Defect	18	8643	20864095	792	20855452	20863303	18	8625	774	20854678	54.9758	952.299	Pass
		Nervous System Disorders	Coma	16	51663	20864095	792	20812432	20863303	16	51647	776	20811656	8.1608	100.752	Pass
		Nervous System Disorders	Myasthenic Syndrome	13	8065	20864095	792	20856030	20863303	13	8052	779	20855251	42.5302	526.552	Pass
		Nervous System Disorders	Paraesthesia	12	142178	20864095	792	20721917	20863303	12	142166	780	20721137	2.22353	8.13395	Pass
		Psychiatric Disorders	Completed Suicide	19	67312	20864095	792	20796783	20863303	19	67293	773	20796010	7.43775	106.184	Pass		85
		Psychiatric Disorders	Mania	17	15502	20864095	792	20848593	20863303	17	15485	775	20847818	28.9198	458.063	Pass
		Psychiatric Disorders	Psychotic Disorder	14	28461	20864095	792	20835634	20863303	14	28447	778	20834856	12.9643	154.715	Pass
		Psychiatric Disorders	Suicide Attempt	13	50210	20864095	792	20813885	20863303	13	50197	779	20813106	6.82218	64.733	Pass
		Psychiatric Disorders	Confusional State	11	143807	20864095	792	20720288	20863303	11	143796	781	20719507	2.01513	5.66377	Pass
		Psychiatric Disorders	Hallucination	11	61918	20864095	792	20802177	20863303	11	61907	781	20801396	4.6807	31.9269	Pass
		Renal And Urinary Disorders	Acute Kidney Injury	13	143696	20864095	792	20720399	20863303	13	143683	779	20719620	2.38339	10.51	Pass		13
		Skin And Subcutaneous Tissue Disorders	Alopecia	21	169035	20864095	792	20695060	20863303	21	169014	771	20694289	3.27306	33.417	Pass		69
		Skin And Subcutaneous Tissue Disorders	Skin Lesion	19	17483	20864095	792	20846612	20863303	19	17464	773	20845839	28.6594	507.066	Pass
		Skin And Subcutaneous Tissue Disorders	Dermatitis	16	132710	20864095	792	20731385	20863303	16	132694	776	20730609	3.17634	24.0085	Pass
		Skin And Subcutaneous Tissue Disorders	Urticaria	13	166190	20864095	792	20697905	20863303	13	166177	779	20697126	2.06077	7.1548	Pass
		Vascular Disorders	Hypotension	15	172848	20864095	792	20691247	20863303	15	172833	777	20690470	2.28624	10.9444	Pass
		Vascular Disorders	Cyanosis	11	18227	20864095	792	20845868	20863303	11	18216	781	20845087	15.9073	153.714	Pass
		Blood And Lymphatic System Disorders	Anaemia	10	149778	20864095	792	20714317	20863303	10	149768	782	20713535	1.75889	3.29776	Fail
		Gastrointestinal Disorders	Nausea	28	591203	20864095	792	20272892	20863303	28	591175	764	20272128	1.24767	1.41667	Fail
		Gastrointestinal Disorders	Diarrhoea	19	439532	20864095	792	20424563	20863303	19	439513	773	20423790	1.13878	0.328242	Fail
		General Disorders And Administration Site Conditions	Drug Ineffective	22	944146	20864095	792	19919949	20863303	22	944124	770	19919179	0.613835	5.59782	Fail
		General Disorders And Administration Site Conditions	Condition Aggravated	15	207304	20864095	792	20656791	20863303	15	207289	777	20656014	1.90622	6.52665	Fail
		General Disorders And Administration Site Conditions	Treatment Failure	11	43260	20864095	792	20613321	20863303	11	250763	781	20612540	1.15555	0.233106	Fail
		General Disorders And Administration Site Conditions	Malaise	11	250774	20864095	792	20613321	20863303	11	250763	781	20612540	1.15555	0.233106	Fail
		Injury, Poisoning And Procedural Complications	Off Label Use	13	347511	20864095	792	20516584	20863303	13	347498	779	20515805	0.985483	0.00282719	Fail
		Investigations	Weight Decreased	14	190890	20864095	792	20673205	20863303	14	190876	778	20672427	1.93212	6.3533	Fail
		Nervous System Disorders	Headache	30	491716	20864095	792	20372379	20863303	30	491686	762	20371617	1.60728	7.04917	Fail
		Nervous System Disorders	Dizziness	22	404319	20864095	792	20459776	20863303	22	404297	770	20459006	1.43344	2.94022	Fail
		Psychiatric Disorders	Anxiety	13	219511	20864095	792	20644584	20863303	13	219498	779	20643805	1.56017	2.64225	Fail
		Psychiatric Disorders	Depression	11	195372	20864095	792	20668723	20863303	11	195361	781	20667942	1.48324	1.74814	Fail
		Respiratory, Thoracic And Mediastinal Disorders	Dyspnoea	21	441619	20864095	792	20422476	20863303	21	441598	771	20421705	1.25271	1.09365	Fail
		Skin And Subcutaneous Tissue Disorders	Rash	13	287444	20864095	792	20576651	20863303	13	287431	779	20575872	1.19143	0.405406	Fail
		Skin And Subcutaneous Tissue Disorders	Pruritus	10	300947	20864095	792	20563148	20863303	10	300937	782	20562366	0.875351	0.18009	Fail
		Vascular Disorders	Hypertension	10	168759	20864095	792	20695336	20863303	10	168749	782	20694554	1.56105	2.03276	Fail
																60		1069
